# Supplementary material for: Global trends in dietary micronutrient supplies and estimated prevalence of inadequate intakes
Source: PLoS One. 2017 Apr 11;12(4):e0175554. doi: 10.1371/journal.pone.0175554 (PMC5388500; doi:10.1371/journal.pone.0175554)
Supplement: S1 Dataset — (CSV) [file pone.0175554.s001.csv]

Zone	Country	ISO3	Population	PCDEA	MDI	PIMII without Fortification	PIMII including Fortification	PIMII Fortification Impact
Other	Albania	ALB	3,154,000	3,016	0.99	0.91	0.75	-0.16
WCANA	Armenia	ARM	2,964,000	2,802	0.99	2.59	2.59	0.00
Latin America	Antigua and Barbuda	ATG	88,000	2,386	0.99	6.54	5.93	-0.61
WCANA	Kazakhstan	KAZ	16,098,000	3,104	0.99	1.68	0.66	-1.02
Other	Serbia	SRB	9,597,000	2,717	0.99	4.60	4.60	0.00
Latin America	Bahamas	BHS	366,000	2,493	0.98	8.64	8.34	-0.30
WCANA	Cyprus	CYP	1,117,000	2,633	0.98	6.77	6.77	0.00
High Income NES	Denmark	DNK	5,575,000	3,358	0.98	1.95	1.94	-0.01
High Income NES	Estonia	EST	1,294,000	3,204	0.98	1.40	1.40	0.00
High Income NES	Finland	FIN	5,389,000	3,264	0.98	2.56	2.56	0.00
High Income NES	Greece	GRC	11,119,000	3,427	0.98	1.14	1.14	0.00
Latin America	Grenada	GRD	105,000	2,451	0.98	8.37	7.27	-1.10
High Income NES	Iceland	ISL	322,000	3,305	0.98	3.04	3.04	0.00
High Income NES	Luxembourg	LUX	516,000	3,567	0.98	1.41	1.41	0.00
Other	Macedonia	MKD	2,104,000	2,917	0.98	5.01	5.01	0.00
Other	Malta	MLT	426,000	3,388	0.98	1.43	1.43	0.00
High Income NES	Netherlands	NLD	16,666,000	3,143	0.98	2.73	2.73	0.00
High Income NES	Sweden	SWE	9,449,000	3,142	0.98	3.55	3.50	-0.05
WCANA	Uzbekistan	UZB	28,152,000	2,670	0.98	4.93	3.02	-1.91
High Income NES	Australia	AUS	22,741,000	3,250	0.97	4.57	2.05	-2.52
Other	Belarus	BLR	9,450,000	3,247	0.97	3.77	3.77	0.00
East Asia	China	CHN	1,399,292,000	3,079	0.97	5.11	5.11	0.00
High Income NES	Lithuania	LTU	3,044,000	3,453	0.97	1.48	1.48	0.00
High Income NES	Latvia	LVA	2,073,000	3,286	0.97	2.66	2.66	0.00
High Income NES	New Caledonia	NCL	250,000	2,800	0.97	6.88	6.88	0.00
Latin America	Barbados	BRB	282,000	2,998	0.96	5.13	4.95	-0.17
High Income NES	Canada	CAN	34,487,000	3,402	0.96	2.71	2.21	-0.49
High Income NES	Switzerland	CHE	7,915,000	3,485	0.96	4.35	4.35	0.00
High Income NES	Spain	ESP	46,514,000	3,182	0.96	4.65	4.65	0.00
High Income NES	United Kingdom	GBR	62,672,000	3,393	0.96	3.23	3.16	-0.07
Latin America	Guyana	GUY	791,000	2,635	0.96	7.43	6.37	-1.06
High Income NES	Ireland	IRL	4,523,000	3,584	0.96	1.31	1.31	0.00
WCANA	Israel	ISR	7,542,000	3,615	0.96	0.99	0.99	0.00
Latin America	Jamaica	JAM	2,755,000	2,765	0.96	5.88	5.48	-0.41
WCANA	Kyrgyzstan	KGZ	5,403,000	2,825	0.96	4.12	1.97	-2.15
High Income NES	New Zealand	NZL	4,414,000	3,164	0.96	5.36	3.84	-1.52
Other	Romania	ROU	21,809,000	3,358	0.96	2.97	2.97	0.00
Latin America	Uruguay	URY	3,383,000	2,936	0.96	6.39	3.14	-3.25
Latin America	Saint Vincent and the Grenadines	VCT	109,000	2,921	0.96	5.47	5.27	-0.20
Latin America	Argentina	ARG	40,729,000	3,153	0.95	7.63	3.86	-3.77
High Income NES	Belgium	BEL	11,007,000	3,788	0.95	1.85	1.84	-0.01
Other	Bosnia and Herzegovina	BIH	3,839,000	3,120	0.95	6.06	6.06	0.00
Subsaharan Africa	Cape Verde	CPV	491,000	2,706	0.95	7.42	4.40	-3.02
Latin America	Ecuador	ECU	15,246,000	2,473	0.95	15.29	6.16	-9.13
High Income NES	France	FRA	63,582,000	3,518	0.95	3.19	3.19	0.00
High Income NES	Hungary	HUN	9,996,000	2,965	0.95	8.48	8.48	0.00
High Income NES	Italy	ITA	60,729,000	3,536	0.95	2.48	2.48	0.00
Latin America	Saint Lucia	LCA	179,000	2,611	0.95	11.31	10.63	-0.68
South Asia	Maldives	MDV	332,000	2,706	0.95	8.12	8.12	0.00
High Income NES	Norway	NOR	4,944,000	3,395	0.95	3.03	3.03	0.00
WCANA	Oman	OMN	3,025,000	3,077	0.95	4.52	4.52	0.00
Latin America	Peru	PER	29,615,000	2,633	0.95	8.89	6.49	-2.40
High Income NES	Portugal	PRT	10,598,000	3,448	0.95	3.66	3.66	0.00
Other	French Polynesia	PYF	271,000	2,854	0.95	10.73	10.73	0.00
WCANA	Sudan	SDN	43,552,000	2,337	0.95	9.91	5.20	-4.70
High Income NES	Slovenia	SVN	2,062,000	3,158	0.95	5.86	5.86	0.00
Other	Ukraine	UKR	45,803,000	3,142	0.95	4.58	4.58	0.00
WCANA	United Arab Emirates	ARE	8,925,000	3,201	0.94	6.59	6.29	-0.29
High Income NES	Czech Republic	CZE	10,611,000	3,288	0.94	5.65	5.65	0.00
High Income NES	Croatia	HRV	4,324,000	3,050	0.94	6.73	6.73	0.00
WCANA	Lebanon	LBN	4,478,000	3,176	0.94	5.17	5.17	0.00
East Asia	Mongolia	MNG	2,754,000	2,447	0.94	13.66	10.06	-3.61
High Income NES	Poland	POL	38,205,000	3,481	0.94	4.01	4.01	0.00
High Income NES	Russia	RUS	143,438,000	3,359	0.94	3.80	3.80	0.00
High Income NES	Slovakia	SVK	5,440,000	2,893	0.94	10.57	10.57	0.00
High Income NES	United States	USA	314,912,000	3,638	0.94	3.33	1.26	-2.07
WCANA	Azerbaijan	AZE	9,202,000	2,943	0.93	8.69	3.86	-4.83
Latin America	Brazil	BRA	196,935,000	3,283	0.93	5.63	4.81	-0.82
Latin America	Cuba	CUB	11,276,000	3,276	0.93	5.82	4.17	-1.64
High Income NES	Germany	DEU	82,893,000	3,528	0.93	4.48	4.48	0.00
East Asia	Japan	JPN	127,319,000	2,711	0.93	15.35	15.35	0.00
East Asia	South Korea	KOR	48,733,000	3,331	0.93	6.74	6.74	0.00
WCANA	Kuwait	KWT	3,125,000	3,459	0.93	3.70	2.96	-0.74
WCANA	Turkmenistan	TKM	5,107,000	2,884	0.93	9.05	7.63	-1.42
Latin America	Trinidad and Tobago	TTO	1,333,000	2,889	0.93	8.61	8.23	-0.38
High Income NES	Austria	AUT	8,433,000	3,779	0.92	4.77	4.77	0.00
Latin America	Belize	BLZ	316,000	2,742	0.92	10.10	8.33	-1.77
Latin America	Chile	CHL	17,308,000	2,992	0.92	10.70	7.90	-2.80
Latin America	Costa Rica	CRI	4,738,000	2,903	0.92	10.37	1.15	-9.23
Southeast Asia	Myanmar	MMR	52,351,000	2,531	0.92	17.82	17.82	0.00
Latin America	Paraguay	PRY	6,573,000	2,611	0.92	12.58	7.95	-4.63
Latin America	Dominican Republic	DOM	10,148,000	2,563	0.91	18.03	12.57	-5.46
WCANA	Turkey	TUR	73,059,000	3,681	0.91	5.26	5.26	0.00
Southeast Asia	Brunei	BRN	407,000	2,916	0.90	14.32	14.32	0.00
Subsaharan Africa	Republic of Congo	COG	4,225,000	2,175	0.90	24.18	23.38	-0.79
WCANA	Algeria	DZA	37,763,000	3,212	0.90	9.05	9.05	0.00
Southeast Asia	Fiji	FJI	868,000	2,924	0.90	12.39	9.14	-3.25
Subsaharan Africa	Gabon	GAB	1,594,000	2,768	0.90	12.01	12.01	0.00
WCANA	Iran	IRN	75,424,000	3,055	0.90	9.66	9.09	-0.57
Other	Moldova	MDA	3,543,000	2,828	0.90	16.87	6.78	-10.09
Subsaharan Africa	Mauritius	MUS	1,235,000	3,049	0.90	11.35	11.35	0.00
WCANA	Tunisia	TUN	10,753,000	3,358	0.90	7.71	7.71	0.00
Latin America	Bolivia	BOL	10,324,000	2,251	0.89	23.87	12.07	-11.80
Latin America	Colombia	COL	47,079,000	2,694	0.89	17.20	8.81	-8.39
Subsaharan Africa	Kenya	KEN	42,028,000	2,173	0.89	22.90	7.90	-15.00
Southeast Asia	Malaysia	MYS	28,759,000	2,854	0.89	16.18	16.00	-0.18
Subsaharan Africa	Namibia	NAM	2,218,000	2,084	0.89	28.09	28.09	0.00
Latin America	Panama	PAN	3,740,000	2,633	0.89	19.35	8.03	-11.31
WCANA	Saudi Arabia	SAU	27,762,000	3,100	0.89	10.36	8.05	-2.32
WCANA	Tajikistan	TJK	7,815,000	2,100	0.89	27.13	27.13	0.00
Southeast Asia	Vanuatu	VUT	242,000	2,813	0.89	13.36	13.36	0.00
Subsaharan Africa	Angola	AGO	20,180,000	2,404	0.88	19.58	19.58	0.00
Other	Bulgaria	BGR	7,333,000	2,872	0.88	18.43	10.75	-7.68
Subsaharan Africa	Botswana	BWA	1,987,000	2,263	0.88	29.47	29.47	0.00
Subsaharan Africa	Central African Republic	CAF	4,436,000	2,149	0.88	27.02	27.02	0.00
Subsaharan Africa	Rwanda	RWA	11,144,000	2,145	0.88	19.17	10.90	-8.27
Southeast Asia	Solomon Islands	SLB	538,000	2,463	0.88	19.75	17.92	-1.83
Latin America	El Salvador	SLV	6,256,000	2,504	0.88	23.61	11.09	-12.52
Subsaharan Africa	Uganda	UGA	35,148,000	2,275	0.88	18.41	5.14	-13.27
Other	Samoa	WSM	187,000	2,861	0.88	15.98	15.98	0.00
Subsaharan Africa	Cameroon	CMR	21,156,000	2,580	0.87	17.24	10.86	-6.38
Latin America	Haiti	HTI	10,033,000	2,095	0.87	32.50	23.50	-9.00
WCANA	Jordan	JOR	6,731,000	3,144	0.87	11.72	2.44	-9.28
Latin America	Mexico	MEX	119,361,000	3,026	0.87	14.35	5.83	-8.53
Subsaharan Africa	Mali	MLI	14,417,000	2,829	0.87	13.74	4.88	-8.85
Subsaharan Africa	Niger	NER	16,511,000	2,545	0.87	16.19	12.29	-3.89
South Asia	Pakistan	PAK	176,166,000	2,425	0.87	24.47	21.79	-2.68
Latin America	Venezuela	VEN	29,501,000	2,873	0.87	16.12	9.22	-6.90
Southeast Asia	Vietnam	VNM	89,914,000	2,716	0.87	20.45	15.05	-5.40
Subsaharan Africa	Djibouti	DJI	847,000	2,514	0.86	24.24	14.18	-10.06
WCANA	Georgia	GEO	4,374,000	2,718	0.86	23.39	23.39	0.00
Subsaharan Africa	Ghana	GHA	24,821,000	2,998	0.86	13.74	7.19	-6.56
WCANA	Morocco	MAR	32,059,000	3,329	0.86	12.78	11.16	-1.61
WCANA	Egypt	EGY	79,392,000	3,551	0.85	11.18	9.11	-2.06
Subsaharan Africa	Mauritania	MRT	3,703,000	2,782	0.85	18.53	10.94	-7.59
Latin America	Suriname	SUR	530,000	2,711	0.85	23.34	19.80	-3.54
Latin America	Honduras	HND	7,777,000	2,639	0.84	25.47	11.10	-14.37
South Asia	India	IND	1,221,156,000	2,446	0.84	28.09	28.05	-0.05
South Asia	Nepal	NPL	27,156,000	2,610	0.84	21.04	11.61	-9.43
Southeast Asia	Philippines	PHL	95,053,000	2,567	0.84	24.93	19.77	-5.16
Subsaharan Africa	Sao Tome and Principe	STP	183,000	2,670	0.84	21.69	21.69	0.00
Southeast Asia	Thailand	THA	66,576,000	2,756	0.84	26.01	23.97	-2.04
Subsaharan Africa	C�te d�Ivoire	CIV	19,390,000	2,780	0.83	21.48	10.91	-10.57
Latin America	Guatemala	GTM	14,707,000	2,483	0.83	25.47	12.99	-12.48
Southeast Asia	Laos	LAO	6,521,000	2,355	0.83	29.23	29.23	0.00
East Asia	North Korea	PRK	24,631,000	2,100	0.83	38.17	38.17	0.00
Subsaharan Africa	Sierra Leone	SLE	5,865,000	2,330	0.83	29.94	29.94	0.00
Other	Kiribati	KIR	99,000	3,013	0.82	20.21	20.21	0.00
WCANA	Afghanistan	AFG	29,105,000	2,106	0.81	35.63	34.14	-1.49
Subsaharan Africa	Ethiopia	ETH	89,393,000	2,102	0.81	32.85	32.85	0.00
South Asia	Sri Lanka	LKA	20,926,000	2,489	0.81	36.18	36.18	0.00
Subsaharan Africa	Tanzania	TZA	46,355,000	2,198	0.81	30.57	18.47	-12.11
Subsaharan Africa	South Africa	ZAF	51,949,000	2,999	0.81	23.19	7.92	-15.27
Subsaharan Africa	Benin	BEN	9,780,000	2,591	0.80	26.11	14.31	-11.80
Subsaharan Africa	Guinea	GIN	11,162,000	2,550	0.80	26.97	17.90	-9.07
Subsaharan Africa	Nigeria	NGA	164,193,000	2,702	0.80	25.02	10.77	-14.25
Subsaharan Africa	Swaziland	SWZ	1,212,000	2,266	0.80	38.98	38.98	0.00
Subsaharan Africa	Chad	TCD	12,080,000	2,059	0.80	34.73	34.73	0.00
Latin America	Nicaragua	NIC	5,905,000	2,552	0.79	35.53	18.87	-16.65
WCANA	Iraq	IRQ	31,837,000	2,489	0.78	31.65	25.60	-6.05
WCANA	Yemen	YEM	23,304,000	2,199	0.78	40.68	31.40	-9.28
Subsaharan Africa	Madagascar	MDG	21,679,000	2,083	0.77	47.05	47.05	0.00
Subsaharan Africa	Senegal	SEN	13,331,000	2,421	0.77	37.65	17.74	-19.92
Southeast Asia	Timor-Leste	TLS	1,096,000	2,073	0.77	43.74	43.74	0.00
Subsaharan Africa	Burkina Faso	BFA	15,995,000	2,659	0.76	31.65	25.81	-5.83
Southeast Asia	Cambodia	KHM	14,606,000	2,405	0.76	43.60	43.60	0.00
Subsaharan Africa	Gambia	GMB	1,735,000	2,845	0.75	31.44	20.23	-11.21
Southeast Asia	Indonesia	IDN	243,802,000	2,709	0.75	39.46	20.72	-18.73
Subsaharan Africa	Mozambique	MOZ	24,581,000	2,256	0.75	39.37	39.37	0.00
Subsaharan Africa	Malawi	MWI	15,458,000	2,333	0.75	35.40	7.72	-27.67
Subsaharan Africa	Togo	TGO	6,472,000	2,361	0.75	38.72	20.40	-18.33
Subsaharan Africa	Zambia	ZMB	13,634,000	1,906	0.75	49.87	10.27	-39.60
Subsaharan Africa	Guinea-Bissau	GNB	1,624,000	2,305	0.71	46.70	42.51	-4.19
Subsaharan Africa	Lesotho	LSO	2,030,000	2,593	0.71	40.86	40.86	0.00
Subsaharan Africa	Zimbabwe	ZWE	13,359,000	2,196	0.71	51.97	51.97	0.00
South Asia	Bangladesh	BGD	152,862,000	2,427	0.68	52.91	52.91	0.00
Subsaharan Africa	Liberia	LBR	4,080,000	2,250	0.66	57.30	57.30	0.00
