# Supplementary material for: Global trends in dietary micronutrient supplies and estimated prevalence of inadequate intakes
Source: PLoS One. 2017 Apr 11;12(4):e0175554. doi: 10.1371/journal.pone.0175554 (PMC5388500; doi:10.1371/journal.pone.0175554)
Supplement: S2 Dataset — (CSV) [file pone.0175554.s002.csv]

Code_FAOFBS	Item_FAOFBS	Phytic_Acid	PCT_FAOPIE_FAOFBS	Code_FAOPIE	Item_FAOPIE	PCT_FCT_FAOPIE	Code_FCT	Item_FCT
2511	Wheat and products	380	95	15	Wheat	50	20013	Bulgur, cooked
2511	Wheat and products	380	95	15	Wheat	50	20029	Couscous, cooked
2511	Wheat and products	380	2	16	Flour, wheat	100	20029	Couscous, cooked
2511	Wheat and products	380	1	18	Macaroni	100	20400	Macaroni, cooked, unenriched
2511	Wheat and products	380	1	20	Bread	100	20029	Couscous, cooked
2511	Wheat and products	380	1	21	Bulgur	100	20013	Bulgur, cooked
2513	Barley and products	697	99	44	Barley	100	20006	Barley, pearled, cooked
2513	Barley and products	697	1	46	Barley, pearled	100	20006	Barley, pearled, cooked
2514	Maize and products	835	97	56	Maize	100	20092	Pasta, corn, cooked
2514	Maize and products	835	1	58	Flour, maize	100	20092	Pasta, corn, cooked
2514	Maize and products	835	1	59	Bran, maize	100	20092	Pasta, corn, cooked
2514	Maize and products	835	1	446	Maize, green	100	20092	Pasta, corn, cooked
2515	Rye and products	894	100	71	Rye	100	18060	Bread, rye
2516	Oats	725	70	75	Oats	100	20038	Oats
2516	Oats	725	30	76	Oats rolled	100	20038	Oats
2517	Millet and products	557	100	79	Millet	100	20032	Millet, cooked
2518	Sorghum and products	900	100	83	Sorghum	45	01_042	Sorghum, whole grain, boiled* (without salt)
2518	Sorghum and products	900	100	83	Sorghum	25	01_070	Sorghum, whole grain, red, boiled* (without salt)
2518	Sorghum and products	900	100	83	Sorghum	25	01_071	Sorghum, whole grain, white, boiled* (without salt)
2518	Sorghum and products	900	100	83	Sorghum	5	01_072	Sorghum, flour, degermed
2520	Cereals, Other	1,030	12	89	Buckwheat	100	20010	Buckwheat groats, roasted, cooked
2520	Cereals, Other	1,030	86	94	Fonio	67	01_003	Fonio, white, whole grain, boiled* (without salt)
2520	Cereals, Other	1,030	86	94	Fonio	23	01_049	Fonio, black, whole grain, boiled* (without salt)
2520	Cereals, Other	1,030	86	94	Fonio	10	01_051	Fonio, husked grains, boiled* (without salt)
2520	Cereals, Other	1,030	1	95	Flour, fonio	67	01_003	Fonio, white, whole grain, boiled* (without salt)
2520	Cereals, Other	1,030	1	95	Flour, fonio	23	01_049	Fonio, black, whole grain, boiled* (without salt)
2520	Cereals, Other	1,030	1	95	Flour, fonio	10	01_051	Fonio, husked grains, boiled* (without salt)
2520	Cereals, Other	1,030	1	97	Triticale	100	20069	Triticale
2531	Potatoes and products	21	98	116	Potatoes	17	11356	Potatoes, Russet, flesh and skin, baked
2531	Potatoes and products	21	98	116	Potatoes	17	11357	Potatoes, white, flesh and skin, baked
2531	Potatoes and products	21	98	116	Potatoes	17	11358	Potatoes, red, flesh and skin, baked
2531	Potatoes and products	21	98	116	Potatoes	44	11363	Potatoes, baked, flesh, without salt
2531	Potatoes and products	21	98	116	Potatoes	5	11364	Potatoes, baked, skin, without salt
2531	Potatoes and products	21	1	117	Flour, potatoes	100	11413	Potato flour
2531	Potatoes and products	21	1	118	Potatoes, frozen	100	11837	Potatoes, frozen, whole, cooked, boiled, drained, with salt
2532	Cassava and products	58	97	125	Cassava	100	02_003	Cassava, tuber, boiled* (without salt)
2532	Cassava and products	58	1	128	Cassava dried	67	02_002	Cassava, tuber, dried
2532	Cassava and products	58	1	128	Cassava dried	33	02_021	Cassava sweet, tuber, dried
2532	Cassava and products	58	1	129	Starch, cassava	100	02_004	Cassava flour
2532	Cassava and products	58	1	1953	Cassava Equivalent	100	02_003	Cassava, tuber, boiled* (without salt)
2533	Sweet potatoes	39	100	122	Sweet potatoes	-	11508	Sweet potato, cooked, baked in skin, flesh, without salt
2533	Sweet potatoes	39	100	122	Sweet potatoes	-	11510	Sweet potato, cooked, boiled, without skin
2533	Sweet potatoes	39	100	122	Sweet potatoes	1	02_012	Sweet potato, deep yellow, boiled* (without salt)
2533	Sweet potatoes	39	100	122	Sweet potatoes	4	02_014	Sweet potato, yellow, boiled* (without salt)
2533	Sweet potatoes	39	100	122	Sweet potatoes	95	02_023	Sweet potato, pale yellow, boiled* (without salt)
2534	Roots, Other	116	100	136	Taro (cocoyam)	100	11519	Taro, cooked, without salt
2535	Yams	49	100	137	Yams	100	11602	Yam, cooked, boiled, drained, or baked, without salt
2536	Sugar cane	-	100	156	Sugar cane	100	19334	Sugars, brown
2537	Sugar beet	-	50	157	Sugar beet	100	19335	Sugars, granulated
2537	Sugar beet	-	50	164	Sugar refined	100	19335	Sugars, granulated
2541	Sugar non-centrifugal	-	1	163	Sugar non-centrifugal	100	19334	Sugars, brown
2541	Sugar non-centrifugal	-	99	165	Molasses	100	19334	Sugars, brown
2542	Sugar (Raw Equivalent)	-	100	162	Sugar Raw Centrifugal	100	19334	Sugars, brown
2543	Sweeteners, Other	-	1	160	Maple sugar and syrups	100	19911	Syrup, maple, Canadian
2543	Sweeteners, Other	-	99	167	Sugar, nes	80	19350	Syrups, corn, light
2543	Sweeteners, Other	-	99	167	Sugar, nes	20	19355	Syrups, sorghum
2546	Beans	401	81	176	Beans, dry	33	16050	Beans, white, mature seeds, cooked, boiled, without salt
2546	Beans	401	81	176	Beans, dry	67	16081	Mung beans, mature seeds, cooked, boiled, without salt
2546	Beans	401	9	181	Broad beans, horse beans, dry	100	16053	Broadbeans (fava beans), mature seeds, cooked, boiled, without salt
2546	Beans	401	9	414	Beans, green	100	16023	Beans, french, mature seeds, cooked, boiled, without salt
2546	Beans	401	1	423	String beans	100	16023	Beans, french, mature seeds, cooked, boiled, without salt
2547	Peas	301	54	187	Peas, dry	100	11305	Peas, green, cooked, boiled, drained, without salt
2547	Peas	301	46	417	Peas, green	100	11305	Peas, green, cooked, boiled, drained, without salt
2549	Pulses, Other and products	305	40	191	Chick peas	100	16057	Chickpeas (garbanzo beans, bengal gram), mature seeds, cooked, boiled, without salt
2549	Pulses, Other and products	305	25	195	Cow peas, dry	100	16063	Cowpeas, common (blackeyes, crowder, southern), mature seeds, cooked, boiled, without salt
2549	Pulses, Other and products	305	18	197	Pigeon peas	100	16102	Pigeon peas (red gram), mature seeds, cooked, boiled, without salt
2549	Pulses, Other and products	305	16	201	Lentils	100	16070	Lentils, mature seeds, cooked, boiled, without salt
2549	Pulses, Other and products	305	1	203	Bambara beans	100	16088	Peanuts, all types, cooked, boiled, with salt
2551	Nuts and products	2,131	1	216	Brazil nuts, with shell	100	12078	Nuts, brazilnuts, dried, unblanched
2551	Nuts and products	2,131	25	217	Cashew nuts, with shell	50	12085	Nuts, cashew nuts, dry roasted, without salt added
2551	Nuts and products	2,131	25	217	Cashew nuts, with shell	50	12087	Nuts, cashew nuts, raw
2551	Nuts and products	2,131	14	220	Chestnut	100	12095	Nuts, chestnuts, chinese, boiled and steamed
2551	Nuts and products	2,131	22	221	Almonds, with shell	50	12061	Nuts, almonds
2551	Nuts and products	2,131	22	221	Almonds, with shell	50	12063	Nuts, almonds, dry roasted, without salt added
2551	Nuts and products	2,131	20	222	Walnuts, with shell	100	12155	Nuts, walnuts, english
2551	Nuts and products	2,131	4	223	Pistachios	100	12152	Nuts, pistachio nuts, dry roasted, without salt added
2551	Nuts and products	2,131	9	225	Hazelnuts, with shell	100	12120	Nuts, hazelnuts or filberts
2551	Nuts and products	2,131	1	229	Brazil nuts, shelled	100	12078	Nuts, brazilnuts, dried, unblanched
2551	Nuts and products	2,131	1	230	Cashew nuts, shelled	50	12085	Nuts, cashew nuts, dry roasted, without salt added
2551	Nuts and products	2,131	1	230	Cashew nuts, shelled	50	12087	Nuts, cashew nuts, raw
2551	Nuts and products	2,131	1	231	Almonds shelled	50	12061	Nuts, almonds
2551	Nuts and products	2,131	1	231	Almonds shelled	50	12063	Nuts, almonds, dry roasted, without salt added
2551	Nuts and products	2,131	1	232	Walnuts, shelled	100	12155	Nuts, walnuts, english
2551	Nuts and products	2,131	1	233	Hazelnuts, shelled	100	12120	Nuts, hazelnuts or filberts
2555	Soyabeans	573	99	236	Soybeans	100	16109	Soybeans, mature cooked, boiled, without salt
2555	Soyabeans	573	1	239	Soya sauce	100	16124	Soy sauce made from soy (tamari)
2556	Groundnuts (Shelled Eq)	1,314	98	242	Groundnuts, with shell	50	16087	Peanuts, all types, raw
2556	Groundnuts (Shelled Eq)	1,314	98	242	Groundnuts, with shell	25	16088	Peanuts, all types, cooked, boiled, with salt
2556	Groundnuts (Shelled Eq)	1,314	98	242	Groundnuts, with shell	25	16090	Peanuts, all types, dry-roasted, with salt
2556	Groundnuts (Shelled Eq)	1,314	1	243	Groundnuts, shelled	50	16087	Peanuts, all types, raw
2556	Groundnuts (Shelled Eq)	1,314	1	243	Groundnuts, shelled	25	16088	Peanuts, all types, cooked, boiled, with salt
2556	Groundnuts (Shelled Eq)	1,314	1	243	Groundnuts, shelled	25	16090	Peanuts, all types, dry-roasted, with salt
2556	Groundnuts (Shelled Eq)	1,314	1	247	Peanut butter	100	16098	Peanut butter, smooth style, with salt
2557	Sunflower seed	2,052	100	267	Sunflower seed	10	12036	Seeds, sunflower seed kernels, dried
2557	Sunflower seed	2,052	100	267	Sunflower seed	90	12037	Seeds, sunflower seed kernels, dry roasted, without salt
2558	Rape and Mustardseed	2,128	97	270	Rapeseed	100	2024	SPICES,MUSTARD SD,GROUND
2558	Rape and Mustardseed	2,128	1	292	Mustard seed	100	2024	SPICES,MUSTARD SD,GROUND
2558	Rape and Mustardseed	2,128	1	295	Flour, mustard	100	2024	SPICES,MUSTARD SD,GROUND
2558	Rape and Mustardseed	2,128	1	1969	Rape+Mustard Seed	100	2024	SPICES,MUSTARD SD,GROUND
2559	Cottonseed	-
2560	Coconuts - Incl Copra	300	98	249	Coconuts	77	12104	Nuts, coconut meat, raw
2560	Coconuts - Incl Copra	300	98	249	Coconuts	23	12119	Nuts, coconut water (liquid from coconuts)
2560	Coconuts - Incl Copra	300	1	250	Coconuts, desiccated	100	12108	Nuts, coconut meat, dried (desiccated), not sweetened
2560	Coconuts - Incl Copra	300	1	251	Copra	100	12108	Nuts, coconut meat, dried (desiccated), not sweetened
2561	Sesame seed	1,372	100	289	Sesame seed	10	12023	Seeds, sesame seeds, whole, dried
2561	Sesame seed	1,372	100	289	Sesame seed	90	12024	Seeds, sesame seeds, whole, roasted and toasted
2562	Palm kernels	-
2563	Olives (including preserved)	-	50	260	Olives	100	9193	Olives, ripe, canned (small-extra large)
2563	Olives (including preserved)	-	50	262	Olives preserved	100	9193	Olives, ripe, canned (small-extra large)
2570	Oilcrops, Other	1,200	35	280	Safflower seed	100	12021	Seeds, safflower seed kernels, dried
2570	Oilcrops, Other	1,200	1	296	Poppy seed	100	2033	Spices, poppy seed
2570	Oilcrops, Other	1,200	35	299	Melonseed	100	12174	Seeds, watermelon seed kernels, dried
2570	Oilcrops, Other	1,200	29	333	Linseed	100	12220	Seeds, flaxseed
2571	Soyabean Oil	-	100	237	Oil, soybean	100	4044	Oil, soybean, salad or cooking
2572	Groundnut Oil	-	100	244	Oil, groundnut	100	4042	Oil, peanut, salad or cooking
2573	Sunflowerseed Oil	-	100	268	Oil, sunflower	100	4506	Oil, sunflower, linoleic, (approx. 65%)
2574	Rape and Mustard Oil	-	99	271	Oil, rapeseed	100	4582	Oil, canola
2574	Rape and Mustard Oil	-	1	1977	Rape+Mustard Oils	50	4582	Oil, canola
2574	Rape and Mustard Oil	-	1	1977	Rape+Mustard Oils	50	4583	Oil, mustard
2575	Cottonseed Oil	-	100	331	Oil, cottonseed	100	4502	Oil, cottonseed, salad or cooking
2576	Palmkernel Oil	-	100	258	Oil, palm kernel	100	4513	Vegetable oil, palm kernel
2577	Palm Oil	-	67	254	Oil, palm fruit	100	4055	Oil, palm
2577	Palm Oil	-	33	257	Oil, palm	100	4055	Oil, palm
2577	Palm Oil	-	33	257	Oil, palm	-	11_004	Palm oil, red
2578	Coconut Oil	-	100	252	Oil, coconut (copra)	100	4047	Oil, coconut
2579	Sesameseed Oil	-	100	290	Oil, sesame	100	4058	Oil, sesame, salad or cooking
2580	Olive Oil	-	100	261	Oil, olive, virgin	100	4053	Oil, olive, salad or cooking
2581	Ricebran Oil	-	100	36	Oil, rice bran	100	4037	Oil, rice bran
2582	Maize Germ Oil	-	100	60	Oil, maize	100	4518	Oil, corn, industrial and retail, all purpose salad or cooking
2586	Oilcrops Oil, Other	-	65	281	Oil, safflower	100	4510	Oil, safflower, salad or cooking, linoleic, (over 70%)
2586	Oilcrops Oil, Other	-	35	334	Oil, linseed	100	42231	Oil, flaxseed, cold pressed
2601	Tomatoes and products	5	97	388	Tomatoes	3	11527	Tomatoes, green, raw
2601	Tomatoes and products	5	97	388	Tomatoes	75	11529	Tomatoes, red, ripe, raw, year round average
2601	Tomatoes and products	5	97	388	Tomatoes	22	11530	Tomatoes, red, ripe, cooked
2601	Tomatoes and products	5	1	390	Juice, tomato	100	11540	Tomato juice, canned, with salt added
2601	Tomatoes and products	5	1	391	Tomatoes, paste	100	11546	Tomato products, canned, paste, without salt added
2601	Tomatoes and products	5	1	392	Tomatoes, peeled	100	11531	Tomatoes, red, ripe, canned, packed in tomato juice
2602	Onions	8	1	402	Onions, shallots, green	10	11291	Onions, spring or scallions (includes tops and bulb), raw
2602	Onions	8	1	402	Onions, shallots, green	75	11292	Onions, young green, tops only
2602	Onions	8	1	402	Onions, shallots, green	15	11677	Shallots, raw
2602	Onions	8	98	403	Onions, dry	25	11282	Onions, raw
2602	Onions	8	98	403	Onions, dry	75	11283	Onions, cooked, boiled, drained, without salt
2602	Onions	8	1	1940	Onions	100	11282	Onions, raw
2605	Vegetables, Other	15	23	358	Cabbages and other brassicas	11	11099	Brussels sprouts, cooked, boiled, drained, without salt
2605	Vegetables, Other	15	23	358	Cabbages and other brassicas	40	11110	Cabbage, cooked, boiled, drained, without salt
2605	Vegetables, Other	15	23	358	Cabbages and other brassicas	9	11112	Cabbage, red, raw
2605	Vegetables, Other	15	23	358	Cabbages and other brassicas	11	11117	Cabbage, chinese (pak-choi), cooked, boiled, drained, without salt
2605	Vegetables, Other	15	23	358	Cabbages and other brassicas	11	11162	Collards, cooked, boiled, drained, without salt
2605	Vegetables, Other	15	23	358	Cabbages and other brassicas	9	11234	Kale, cooked, boiled, drained, without salt
2605	Vegetables, Other	15	23	358	Cabbages and other brassicas	11	11242	Kohlrabi, cooked, boiled, drained, without salt
2605	Vegetables, Other	15	0	366	Artichokes	100	11008	Artichokes, (globe or french), cooked, boiled, drained, without salt
2605	Vegetables, Other	15	1	367	Asparagus	100	11012	Asparagus, cooked, boiled, drained
2605	Vegetables, Other	15	8	372	Lettuce and chicory	100	11253	Lettuce, green leaf, raw
2605	Vegetables, Other	15	3	373	Spinach	100	11458	Spinach, cooked, boiled, drained, without salt
2605	Vegetables, Other	15	0	378	Cassava leaves	100	04_028	Cassava, leaves, boiled* (without salt)
2605	Vegetables, Other	15	4	393	Cauliflowers and broccoli	33	11091	Broccoli, cooked, boiled, drained, without salt
2605	Vegetables, Other	15	4	393	Cauliflowers and broccoli	33	11135	Cauliflower, raw
2605	Vegetables, Other	15	4	393	Cauliflowers and broccoli	34	11136	Cauliflower, cooked, boiled, drained, without salt
2605	Vegetables, Other	15	7	394	Pumpkins, squash and gourds	12	11219	Gourd, white-flowered (calabash), cooked, boiled, drained, without salt
2605	Vegetables, Other	15	7	394	Pumpkins, squash and gourds	12	11221	Gourd, dishcloth (towelgourd), cooked, boiled, drained, without salt
2605	Vegetables, Other	15	7	394	Pumpkins, squash and gourds	22	11423	Pumpkin, cooked, boiled, drained, without salt
2605	Vegetables, Other	15	7	394	Pumpkins, squash and gourds	9	11468	Squash, summer, crookneck and straightneck, cooked, boiled, drained, without salt
2605	Vegetables, Other	15	7	394	Pumpkins, squash and gourds	9	11476	Squash, summer, scallop, cooked, boiled, drained, without salt
2605	Vegetables, Other	15	7	394	Pumpkins, squash and gourds	9	11478	Squash, summer, zucchini, includes skin, cooked, boiled, drained, without salt
2605	Vegetables, Other	15	7	394	Pumpkins, squash and gourds	9	11483	Squash, winter, acorn, cooked, baked, without salt
2605	Vegetables, Other	15	7	394	Pumpkins, squash and gourds	9	11486	Squash, winter, butternut, cooked, baked, without salt
2605	Vegetables, Other	15	7	394	Pumpkins, squash and gourds	9	11493	Squash, winter, spaghetti, cooked, boiled, drained, or baked, without salt
2605	Vegetables, Other	15	15	397	Cucumbers and gherkins	100	11205	Cucumber, with peel, raw
2605	Vegetables, Other	15	10	399	Eggplants (aubergines)	100	11210	Eggplant, cooked, boiled, drained, without salt
2605	Vegetables, Other	15	9	401	Chillies and peppers, green	50	11334	Peppers, sweet, green, cooked, boiled, drained, without salt
2605	Vegetables, Other	15	9	401	Chillies and peppers, green	50	11670	Peppers, hot chili, green, raw
2605	Vegetables, Other	15	5	406	Garlic	100	11215	Garlic, raw
2605	Vegetables, Other	15	0	407	Leeks, other alliaceous vegetables	100	11247	Leeks, (bulb and lower leaf-portion), cooked, boiled, drained, without salt
2605	Vegetables, Other	15	8	426	Carrots and turnips	28	11124	Carrots, raw
2605	Vegetables, Other	15	8	426	Carrots and turnips	27	11125	Carrots, cooked, boiled, drained, without salt
2605	Vegetables, Other	15	8	426	Carrots and turnips	45	11565	Turnips, cooked, boiled, drained, without salt
2605	Vegetables, Other	15	3	430	Okra	8	11279	Okra, cooked, boiled, drained, without salt
2605	Vegetables, Other	15	2	449	Mushrooms and truffles	100	11261	Mushrooms, white, cooked, boiled, drained, without salt
2605	Vegetables, Other	15	0	451	Mushrooms, canned	100	11264	Mushrooms, canned, drained solids
2605	Vegetables, Other	15	0	748	Peppermint	100	2064	Peppermint, fresh
2605	Vegetables, Other	15	0	788	Ramie	100	35205	Stinging Nettles, blanched (Northern Plains Indians)
2611	Oranges, Mandarines	10	92	490	Oranges	100	9200	Oranges, raw, all commercial varieties
2611	Oranges, Mandarines	10	1	491	Juice, orange, single strength	100	9206	Orange juice, raw
2611	Oranges, Mandarines	10	1	492	Juice, orange, concentrated	100	9214	Orange juice, frozen concentrate, unsweetened, undiluted
2611	Oranges, Mandarines	10	5	495	Tangerines, mandarins, clementines, satsumas	100	9218	Tangerines, (mandarin oranges), raw
2611	Oranges, Mandarines	10	1	1949	Oranges+Tang+Clem	75	9200	Oranges, raw, all commercial varieties
2611	Oranges, Mandarines	10	1	1949	Oranges+Tang+Clem	25	9218	Tangerines, (mandarin oranges), raw
2612	Lemons, Limes and products	-	99	497	Lemons and limes	50	9150	Lemons, raw, without peel
2612	Lemons, Limes and products	-	99	497	Lemons and limes	50	9159	Limes, raw
2612	Lemons, Limes and products	-	1	499	Juice, lemon, concentrated	50	9152	Lemon juice, raw
2612	Lemons, Limes and products	-	1	499	Juice, lemon, concentrated	50	9160	Lime juice, raw
2613	Grapefruit and products	-	99	507	Grapefruit (inc. pomelos)	80	9111	Grapefruit, raw, pink and red and white, all areas
2613	Grapefruit and products	-	99	507	Grapefruit (inc. pomelos)	20	9295	Pummelo, raw
2613	Grapefruit and products	-	1	509	Juice, grapefruit	50	9128	Grapefruit juice, white, raw
2613	Grapefruit and products	-	1	509	Juice, grapefruit	50	9404	Grapefruit juice, pink, raw
2614	Citrus, Other	5	94	513	Juice, citrus, single strength	15	9128	Grapefruit juice, white, raw
2614	Citrus, Other	5	94	513	Juice, citrus, single strength	15	9152	Lemon juice, raw
2614	Citrus, Other	5	94	513	Juice, citrus, single strength	15	9160	Lime juice, raw
2614	Citrus, Other	5	94	513	Juice, citrus, single strength	40	9206	Orange juice, raw
2614	Citrus, Other	5	94	513	Juice, citrus, single strength	15	9404	Grapefruit juice, pink, raw
2614	Citrus, Other	5	5	514	Juice, citrus, concentrated	100	9214	Orange juice, frozen concentrate, unsweetened, undiluted
2614	Citrus, Other	5	1	1950	Oth Citrus Frt	100	9149	Kumquats, raw
2615	Bananas	3	100	486	Bananas	100	9040	Bananas, raw
2616	Plantains	8	100	489	Plantains	100	9278	Plantains, cooked
2617	Apples and products	65	100	515	Apples	45	9003	Apples, raw, with skin
2617	Apples and products	65	100	515	Apples	5	9005	Apples, raw, without skin, cooked, boiled
2617	Apples and products	65	100	515	Apples	25	9077	Crabapples, raw
2617	Apples and products	65	100	515	Apples	25	9312	Rose-apples, raw
2618	Pineapples and products	-	97	574	Pineapples	100	9266	Pineapple, raw, all varieties
2618	Pineapples and products	-	1	575	Pineapples canned	100	9267	Pineapple, canned, water pack, solids and liquids
2618	Pineapples and products	-	1	576	Juice, pineapple	100	9273	Pineapple juice, canned or bottled, unsweetened, without added ascorbic acid
2618	Pineapples and products	-	1	580	Juice, pineapple, concentrated	100	9274	Pineapple juice, frozen concentrate, unsweetened, undiluted
2619	Dates	108	100	577	Dates	60	9087	Dates, deglet noor
2619	Dates	108	100	577	Dates	40	9421	Dates, medjool
2620	Grapes and products (excl wine)	7	98	560	Grapes	100	9132	Grapes, red or green (European type, such as Thompson seedless), raw
2620	Grapes and products (excl wine)	7	1	561	Raisins	50	9297	Raisins, golden seedless
2620	Grapes and products (excl wine)	7	1	561	Raisins	50	9298	Raisins, seedless
2620	Grapes and products (excl wine)	7	1	562	Juice, grape	100	9135	Grape juice, canned or bottled, unsweetened, without added ascorbic acid
2625	Fruits, Other	21	11	521	Pears	100	9252	Pears, raw
2625	Fruits, Other	21	0	523	Quinces	100	9296	Quinces, raw
2625	Fruits, Other	21	2	526	Apricots	100	9021	Apricots, raw
2625	Fruits, Other	21	0	527	Apricots, dry	100	9032	Apricots, dried, sulfured, uncooked
2625	Fruits, Other	21	1	530	Cherries, sour	100	9063	Cherries, sour, red, raw
2625	Fruits, Other	21	1	531	Cherries	100	9070	Cherries, sweet, raw
2625	Fruits, Other	21	8	534	Peaches and nectarines	50	9191	Nectarines, raw
2625	Fruits, Other	21	8	534	Peaches and nectarines	50	9236	Peaches, raw
2625	Fruits, Other	21	6	536	Plums and sloes	100	9279	Plums, raw
2625	Fruits, Other	21	0	537	Plums dried (prunes)	100	9291	Plums, dried (prunes), uncooked
2625	Fruits, Other	21	3	544	Strawberries	100	9316	Strawberries, raw
2625	Fruits, Other	21	0	547	Raspberries	100	9302	Raspberries, raw
2625	Fruits, Other	21	0	549	Gooseberries	100	9107	Gooseberries, raw
2625	Fruits, Other	21	0	550	Currants	33	9083	Currants, european black, raw
2625	Fruits, Other	21	0	550	Currants	67	9084	Currants, red and white, raw
2625	Fruits, Other	21	0	552	Blueberries	100	9050	Blueberries, raw
2625	Fruits, Other	21	0	554	Cranberries	100	9078	Cranberries, raw
2625	Fruits, Other	21	29	567	Watermelons	100	9326	Watermelon, raw
2625	Fruits, Other	21	10	568	Melons, other (inc.cantaloupes)	50	9181	Melons, cantaloupe, raw
2625	Fruits, Other	21	10	568	Melons, other (inc.cantaloupes)	50	9184	Melons, honeydew, raw
2625	Fruits, Other	21	1	569	Figs	100	9089	Figs, raw
2625	Fruits, Other	21	0	570	Figs dried	100	9094	Figs, dried, uncooked
2625	Fruits, Other	21	18	571	Mangoes, mangosteens, guavas	10	9139	Guavas, common, raw
2625	Fruits, Other	21	18	571	Mangoes, mangosteens, guavas	10	9140	Guavas, strawberry, raw
2625	Fruits, Other	21	18	571	Mangoes, mangosteens, guavas	80	9176	Mangos, raw
2625	Fruits, Other	21	2	572	Avocados	100	9037	Avocados, raw, all commercial varieties
2625	Fruits, Other	21	2	587	Persimmons	50	9263	Persimmons, japanese, raw
2625	Fruits, Other	21	2	587	Persimmons	50	9265	Persimmons, native, raw
2625	Fruits, Other	21	1	592	Kiwi fruit	50	9148	Kiwifruit, green, raw
2625	Fruits, Other	21	1	592	Kiwi fruit	50	9445	Kiwifruit, gold, raw
2625	Fruits, Other	21	4	600	Papayas	100	9226	Papayas, raw
2630	Coffee and products	7	98	656	Coffee, green	95	14209	Coffee, brewed from grounds, prepared with tap water
2630	Coffee and products	7	98	656	Coffee, green	5	14214	Coffee, instant, regular, powder
2630	Coffee and products	7	1	657	Coffee, roasted	95	14209	Coffee, brewed from grounds, prepared with tap water
2630	Coffee and products	7	1	657	Coffee, roasted	5	14214	Coffee, instant, regular, powder
2630	Coffee and products	7	1	1956	Coffee Green+Roast	95	14209	Coffee, brewed from grounds, prepared with tap water
2630	Coffee and products	7	1	1956	Coffee Green+Roast	5	14214	Coffee, instant, regular, powder
2633	Cocoa Beans and products	1,901	96	661	Cocoa, beans	50	19165	Cocoa, dry powder, unsweetened
2633	Cocoa Beans and products	1,901	96	661	Cocoa, beans	50	19166	Cocoa, dry powder, unsweetened, processed with alkali
2633	Cocoa Beans and products	1,901	1	662	Cocoa, paste	100	19165	Cocoa, dry powder, unsweetened
2633	Cocoa Beans and products	1,901	1	664	Cocoa, butter	100	4501	Oil, cocoa butter
2633	Cocoa Beans and products	1,901	1	665	Cocoa, powder & cake	75	14192	Cocoa mix, powder
2633	Cocoa Beans and products	1,901	1	665	Cocoa, powder & cake	25	19166	Cocoa, dry powder, unsweetened, processed with alkali
2633	Cocoa Beans and products	1,901	1	666	Chocolate products nes	33	19078	Baking chocolate, unsweetened, squares
2633	Cocoa Beans and products	1,901	1	666	Chocolate products nes	34	19081	Candies, sweet chocolate
2633	Cocoa Beans and products	1,901	1	666	Chocolate products nes	33	19904	Chocolate, dark, 70-85% cacao solids
2635	Tea (including mate)	2	98	667	Tea	35	14072	Beverages, Green tea, brewed, from bags
2635	Tea (including mate)	2	98	667	Tea	35	14355	Tea, black, brewed, prepared with tap water
2635	Tea (including mate)	2	98	667	Tea	15	14381	Tea, herb, other than chamomile, brewed
2635	Tea (including mate)	2	98	667	Tea	15	14649	Hibiscus tea
2635	Tea (including mate)	2	1	671	Mat_	50	14072	Beverages, Green tea, brewed, from bags
2635	Tea (including mate)	2	1	671	Mat_	50	14355	Tea, black, brewed, prepared with tap water
2635	Tea (including mate)	2	1	672	Tea, mate extracts	50	14072	Beverages, Green tea, brewed, from bags
2635	Tea (including mate)	2	1	672	Tea, mate extracts	50	14355	Tea, black, brewed, prepared with tap water
2640	Pepper	277	100	687	Pepper (piper spp.)	95	2030	Spices, pepper, black
2640	Pepper	277	100	687	Pepper (piper spp.)	5	2032	Spices, pepper, white
2641	Pimento	68	100	689	Chillies and peppers, dry	5	2001	Spices, allspice, ground
2641	Pimento	68	100	689	Chillies and peppers, dry	30	2009	Spices, chili powder
2641	Pimento	68	100	689	Chillies and peppers, dry	30	2028	Spices, paprika
2641	Pimento	68	100	689	Chillies and peppers, dry	35	2031	Spices, pepper, red or cayenne
2642	Cloves	121	100	698	Cloves	100	2011	Spices, cloves, ground
2645	Spices, Other	419	1	692	Vanilla	100	2050	Vanilla extract
2645	Spices, Other	419	1	693	Cinnamon (canella)	100	2010	Spices, cinnamon, ground
2645	Spices, Other	419	1	702	Nutmeg, mace and cardamoms	50	2006	Spices, cardamom
2645	Spices, Other	419	1	702	Nutmeg, mace and cardamoms	50	2025	Spices, nutmeg, ground
2645	Spices, Other	419	13	711	Anise, badian, fennel, coriander	25	2002	Spices, anise seed
2645	Spices, Other	419	13	711	Anise, badian, fennel, coriander	25	2012	Spices, coriander leaf, dried
2645	Spices, Other	419	13	711	Anise, badian, fennel, coriander	25	2013	Spices, coriander seed
2645	Spices, Other	419	13	711	Anise, badian, fennel, coriander	25	2018	Spices, fennel seed
2645	Spices, Other	419	36	720	Ginger	30	2021	Spices, ginger, ground
2645	Spices, Other	419	36	720	Ginger	70	11216	Ginger root, raw
2645	Spices, Other	419	48	723	Spices, nes	4	2003	Spices, basil, dried
2645	Spices, Other	419	48	723	Spices, nes	4	2004	Spices, bay leaf
2645	Spices, Other	419	48	723	Spices, nes	4	2005	Spices, caraway seed
2645	Spices, Other	419	48	723	Spices, nes	4	2007	Spices, celery seed
2645	Spices, Other	419	48	723	Spices, nes	4	2008	Spices, chervil, dried
2645	Spices, Other	419	48	723	Spices, nes	4	2014	Spices, cumin seed
2645	Spices, Other	419	48	723	Spices, nes	4	2015	Spices, curry powder
2645	Spices, Other	419	48	723	Spices, nes	4	2016	Spices, dill seed
2645	Spices, Other	419	48	723	Spices, nes	4	2017	Spices, dill weed, dried
2645	Spices, Other	419	48	723	Spices, nes	4	2019	Spices, fenugreek seed
2645	Spices, Other	419	48	723	Spices, nes	4	2020	Spices, garlic powder
2645	Spices, Other	419	48	723	Spices, nes	4	2022	Spices, mace, ground
2645	Spices, Other	419	48	723	Spices, nes	4	2023	Spices, marjoram, dried
2645	Spices, Other	419	48	723	Spices, nes	4	2024	Spices, mustard seed, ground
2645	Spices, Other	419	48	723	Spices, nes	4	2026	Spices, onion powder
2645	Spices, Other	419	48	723	Spices, nes	4	2027	Spices, oregano, dried
2645	Spices, Other	419	48	723	Spices, nes	4	2029	Spices, parsley, dried
2645	Spices, Other	419	48	723	Spices, nes	4	2033	Spices, poppy seed
2645	Spices, Other	419	48	723	Spices, nes	4	2036	Spices, rosemary, dried
2645	Spices, Other	419	48	723	Spices, nes	4	2037	Spices, saffron
2645	Spices, Other	419	48	723	Spices, nes	4	2038	Spices, sage, ground
2645	Spices, Other	419	48	723	Spices, nes	4	2039	Spices, savory, ground
2645	Spices, Other	419	48	723	Spices, nes	4	2041	Spices, tarragon, dried
2645	Spices, Other	419	48	723	Spices, nes	4	2042	Spices, thyme, dried
2645	Spices, Other	419	48	723	Spices, nes	4	2043	Spices, turmeric, ground
2655	Wine	-	100	564	Wine	100	14084	Alcoholic beverage, wine, table, all
2656	Beer	-	40	51	Beer of barley	100	14003	Alcoholic beverage, beer, regular, all
2656	Beer	-	60	1967	Beer	100	14003	Alcoholic beverage, beer, regular, all
2657	Beverages, Fermented	-	90	39	Beverages, fermented rice	100	43479	Alcoholic beverage, rice (sake)
2657	Beverages, Fermented	-	10	86	Beer of sorghum	100	14003	Alcoholic beverage, beer, regular, all
2658	Beverages, Alcoholic	-	100	634	Beverages, distilled alcoholic	100	14037	Alcoholic beverage, distilled, all (gin, rum, vodka, whiskey) 80 proof
2659	Alcohol, Non-Food	-
2680	Infant food	-	100	109	Infant food	60	3185	Babyfood, cereal, mixed, dry
2680	Infant food	-	100	109	Infant food	10	42120	Babyfood, mixed fruit juice with low fat yogurt
2680	Infant food	-	100	109	Infant food	10	42278	Babyfood, vegetable and brown rice, strained
2680	Infant food	-	100	109	Infant food	10	42316	Babyfood, carrots, toddler
2680	Infant food	-	100	109	Infant food	10	43417	Babyfood, meat, beef with vegetables, toddler
2731	Bovine Meat	-	78	867	Meat, cattle	1	13348	Beef, cured, corned beef, canned
2731	Bovine Meat	-	78	867	Meat, cattle	24	13804	Beef, brisket, whole, separable lean and fat, trimmed to 1/8" fat, all grades, cooked, braised
2731	Bovine Meat	-	78	867	Meat, cattle	24	13816	Beef, chuck, blade roast, separable lean and fat, trimmed to 1/8" fat, all grades, cooked, braised
2731	Bovine Meat	-	78	867	Meat, cattle	14	13825	Beef, rib, whole (ribs 6-12), separable lean and fat, trimmed to 1/8" fat, all grades, cooked, broiled
2731	Bovine Meat	-	78	867	Meat, cattle	14	13826	Beef, rib, whole (ribs 6-12), separable lean and fat, trimmed to 1/8" fat, all grades, cooked, roasted
2731	Bovine Meat	-	78	867	Meat, cattle	23	23566	Beef, ground, 90% lean meat / 10% fat, loaf, cooked, baked
2731	Bovine Meat	-	2	870	Meat, cattle, boneless (beef & veal)	20	13804	Beef, brisket, whole, separable lean and fat, trimmed to 1/8" fat, all grades, cooked, braised
2731	Bovine Meat	-	2	870	Meat, cattle, boneless (beef & veal)	20	13816	Beef, chuck, blade roast, separable lean and fat, trimmed to 1/8" fat, all grades, cooked, braised
2731	Bovine Meat	-	2	870	Meat, cattle, boneless (beef & veal)	10	13825	Beef, rib, whole (ribs 6-12), separable lean and fat, trimmed to 1/8" fat, all grades, cooked, broiled
2731	Bovine Meat	-	2	870	Meat, cattle, boneless (beef & veal)	10	13826	Beef, rib, whole (ribs 6-12), separable lean and fat, trimmed to 1/8" fat, all grades, cooked, roasted
2731	Bovine Meat	-	2	870	Meat, cattle, boneless (beef & veal)	6	17089	Veal, composite of trimmed retail cuts, separable lean and fat, cooked
2731	Bovine Meat	-	2	870	Meat, cattle, boneless (beef & veal)	7	17117	Veal, shoulder, whole (arm and blade), separable lean and fat, cooked, braised
2731	Bovine Meat	-	2	870	Meat, cattle, boneless (beef & veal)	7	17118	Veal, shoulder, whole (arm and blade), separable lean and fat, cooked, roasted
2731	Bovine Meat	-	2	870	Meat, cattle, boneless (beef & veal)	20	23566	Beef, ground, 90% lean meat / 10% fat, loaf, cooked, baked
2731	Bovine Meat	-	20	947	Meat, buffalo	100	35176	Buffalo, free range, top round steak, cooked (Shoshone Bannock)
2732	Mutton & Goat Meat	-	59	977	Meat, sheep	20	17030	Lamb, domestic, rib, separable lean and fat, trimmed to 1/4" fat, choice, cooked, broiled
2732	Mutton & Goat Meat	-	59	977	Meat, sheep	20	17031	Lamb, domestic, rib, separable lean and fat, trimmed to 1/4" fat, choice, cooked, roasted
2732	Mutton & Goat Meat	-	59	977	Meat, sheep	20	17251	Lamb, domestic, shoulder, blade, separable lean and fat, trimmed to 1/8" fat, choice, cooked, braised
2732	Mutton & Goat Meat	-	59	977	Meat, sheep	40	35141	Mutton, cooked, roasted (Navajo)
2732	Mutton & Goat Meat	-	40	1017	Meat, goat	100	17169	Game meat, goat, cooked, roasted
2732	Mutton & Goat Meat	-	1	2072	Ovine Meat	20	17030	Lamb, domestic, rib, separable lean and fat, trimmed to 1/4" fat, choice, cooked, broiled
2732	Mutton & Goat Meat	-	1	2072	Ovine Meat	20	17031	Lamb, domestic, rib, separable lean and fat, trimmed to 1/4" fat, choice, cooked, roasted
2732	Mutton & Goat Meat	-	1	2072	Ovine Meat	20	17251	Lamb, domestic, shoulder, blade, separable lean and fat, trimmed to 1/8" fat, choice, cooked, braised
2732	Mutton & Goat Meat	-	1	2072	Ovine Meat	40	35141	Mutton, cooked, roasted (Navajo)
2733	Pigmeat	-	95	1035	Meat, pig	20	10068	Pork, fresh, loin, top loin (chops), boneless, separable lean only, cooked, broiled
2733	Pigmeat	-	95	1035	Meat, pig	30	10071	Pork, fresh, shoulder, whole, separable lean and fat, cooked, roasted
2733	Pigmeat	-	95	1035	Meat, pig	30	10940	Pork, fresh, spareribs, separable lean and fat, cooked, roasted
2733	Pigmeat	-	95	1035	Meat, pig	20	17159	Game meat, boar, wild, cooked, roasted
2733	Pigmeat	-	1	1038	Meat, pork	20	10068	Pork, fresh, loin, top loin (chops), boneless, separable lean only, cooked, broiled
2733	Pigmeat	-	1	1038	Meat, pork	30	10071	Pork, fresh, shoulder, whole, separable lean and fat, cooked, roasted
2733	Pigmeat	-	1	1038	Meat, pork	30	10940	Pork, fresh, spareribs, separable lean and fat, cooked, roasted
2733	Pigmeat	-	1	1038	Meat, pork	20	17159	Game meat, boar, wild, cooked, roasted
2733	Pigmeat	-	1	1039	Bacon and ham	25	10860	Pork, cured, bacon, cooked, baked
2733	Pigmeat	-	1	1039	Bacon and ham	25	10862	Pork, cured, bacon, pre-sliced, cooked, pan-fried
2733	Pigmeat	-	1	1039	Bacon and ham	8	10873	Pork, cured, ham with natural juices, rump, bone-in, separable lean only, heated, roasted
2733	Pigmeat	-	1	1039	Bacon and ham	8	10874	Pork, cured, ham with natural juices, shank, bone-in, separable lean only, heated, roasted
2733	Pigmeat	-	1	1039	Bacon and ham	9	10875	Pork, cured, ham with natural juices, slice, bone-in, separable lean only, heated, pan-broil
2733	Pigmeat	-	1	1039	Bacon and ham	8	10929	Pork, cured, ham, rump, bone-in, separable lean and fat, heated, roasted
2733	Pigmeat	-	1	1039	Bacon and ham	8	10935	Pork, cured, ham, shank, bone-in, separable lean and fat, heated, roasted
2733	Pigmeat	-	1	1039	Bacon and ham	9	10937	Pork, cured, ham, slice, bone-in, separable lean and fat, heated, pan-broil
2733	Pigmeat	-	1	1041	Meat, pig sausages	25	7064	Pork sausage, link/patty, cooked, pan-fried
2733	Pigmeat	-	1	1041	Meat, pig sausages	25	7074	Smoked link sausage, pork
2733	Pigmeat	-	1	1041	Meat, pig sausages	25	7089	Sausage, Italian, pork, cooked
2733	Pigmeat	-	1	1041	Meat, pig sausages	25	7225	OSCAR MAYER, Pork Sausage Links (cooked)
2733	Pigmeat	-	1	2027	Meat of Swine	30	10068	Pork, fresh, loin, top loin (chops), boneless, separable lean only, cooked, broiled
2733	Pigmeat	-	1	2027	Meat of Swine	30	10071	Pork, fresh, shoulder, whole, separable lean and fat, cooked, roasted
2733	Pigmeat	-	1	2027	Meat of Swine	20	10940	Pork, fresh, spareribs, separable lean and fat, cooked, roasted
2733	Pigmeat	-	1	2027	Meat of Swine	20	17159	Game meat, boar, wild, cooked, roasted
2733	Pigmeat	-	1	2073	Pigmeat	20	10068	Pork, fresh, loin, top loin (chops), boneless, separable lean only, cooked, broiled
2733	Pigmeat	-	1	2073	Pigmeat	30	10071	Pork, fresh, shoulder, whole, separable lean and fat, cooked, roasted
2733	Pigmeat	-	1	2073	Pigmeat	30	10940	Pork, fresh, spareribs, separable lean and fat, cooked, roasted
2733	Pigmeat	-	1	2073	Pigmeat	20	17159	Game meat, boar, wild, cooked, roasted
2734	Poultry Meat	-	87	1058	Meat, chicken	5	5004	Chicken, broilers or fryers, meat and skin and giblets and neck, roasted
2734	Poultry Meat	-	87	1058	Meat, chicken	5	5005	Chicken, broilers or fryers, meat and skin and giblets and neck, stewed
2734	Poultry Meat	-	87	1058	Meat, chicken	45	5009	Chicken, broilers or fryers, meat and skin, cooked, roasted
2734	Poultry Meat	-	87	1058	Meat, chicken	45	5010	Chicken, broilers or fryers, meat and skin, cooked, stewed
2734	Poultry Meat	-	1	1061	Meat, chicken, canned	100	5311	Chicken, canned, no broth
2734	Poultry Meat	-	5	1069	Meat, duck	100	5142	Duck, domesticated, meat only, cooked, roasted
2734	Poultry Meat	-	1	1073	Meat, goose and guinea fowl	96	5149	Goose, domesticated, meat only, cooked, roasted
2734	Poultry Meat	-	1	1073	Meat, goose and guinea fowl	2	43282	Quail, cooked, total edible
2734	Poultry Meat	-	1	1073	Meat, goose and guinea fowl	2	43283	Pheasant, cooked, total edible
2734	Poultry Meat	-	1	1077	Meat indigenous, geese	100	5149	Goose, domesticated, meat only, cooked, roasted
2734	Poultry Meat	-	5	1080	Meat, turkey	100	5166	Turkey, whole, meat and skin, cooked, roasted
2735	Meat, Other	-	14	1097	Meat, horse	1	17167	Game meat, elk, cooked, roasted
2735	Meat, Other	-	14	1097	Meat, horse	99	17171	Game meat, horse, cooked, roasted
2735	Meat, Other	-	4	1108	Meat, ass	1	17167	Game meat, elk, cooked, roasted
2735	Meat, Other	-	4	1108	Meat, ass	99	17171	Game meat, horse, cooked, roasted
2735	Meat, Other	-	55	1127	Meat, camel	100	170320	CAMEL
2735	Meat, Other	-	27	1141	Meat, rabbit	100	17179	Game meat, rabbit, domesticated, composite of cuts, cooked, stewed
2736	Offals, Edible	-	18	868	Offals, edible, cattle	9	13320	Beef, variety meats and by-products, brain, cooked, simmered
2736	Offals, Edible	-	18	868	Offals, edible, cattle	9	13322	Beef, variety meats and by-products, heart, cooked, simmered
2736	Offals, Edible	-	18	868	Offals, edible, cattle	4	13324	Beef, variety meats and by-products, kidneys, cooked, simmered
2736	Offals, Edible	-	18	868	Offals, edible, cattle	6	13326	Beef, variety meats and by-products, liver, cooked, braised
2736	Offals, Edible	-	18	868	Offals, edible, cattle	9	13329	Beef, variety meats and by-products, lungs, cooked, braised
2736	Offals, Edible	-	18	868	Offals, edible, cattle	9	13332	Beef, variety meats and by-products, pancreas, cooked, braised
2736	Offals, Edible	-	18	868	Offals, edible, cattle	9	13334	Beef, variety meats and by-products, spleen, cooked, braised
2736	Offals, Edible	-	18	868	Offals, edible, cattle	7	13338	Beef, variety meats and by-products, thymus, cooked, braised
2736	Offals, Edible	-	18	868	Offals, edible, cattle	9	13340	Beef, variety meats and by-products, tongue, cooked, simmered
2736	Offals, Edible	-	18	868	Offals, edible, cattle	4	23421	Beef, New Zealand, imported, kidney, cooked, boiled
2736	Offals, Edible	-	18	868	Offals, edible, cattle	6	23424	Beef, New Zealand, imported, liver, cooked, boiled
2736	Offals, Edible	-	18	868	Offals, edible, cattle	9	23442	Beef, New Zealand, imported, tongue, cooked, boiled
2736	Offals, Edible	-	18	868	Offals, edible, cattle	11	23444	Beef, New Zealand, imported, tripe uncooked, cooked, boiled
2736	Offals, Edible	-	3	978	Offals, sheep,edible	8	17192	Lamb, variety meats and by-products, heart, cooked, braised
2736	Offals, Edible	-	3	978	Offals, sheep,edible	12	17200	Lamb, variety meats and by-products, liver, cooked, braised
2736	Offals, Edible	-	3	978	Offals, sheep,edible	8	17206	Lamb, variety meats and by-products, lungs, cooked, braised
2736	Offals, Edible	-	3	978	Offals, sheep,edible	8	17211	Lamb, variety meats and by-products, pancreas, cooked, braised
2736	Offals, Edible	-	3	978	Offals, sheep,edible	8	17215	Lamb, variety meats and by-products, spleen, cooked, braised
2736	Offals, Edible	-	3	978	Offals, sheep,edible	8	17221	Lamb, variety meats and by-products, tongue, cooked, braised
2736	Offals, Edible	-	3	978	Offals, sheep,edible	8	17357	Lamb, New Zealand, imported, brains, cooked, soaked and fried
2736	Offals, Edible	-	3	978	Offals, sheep,edible	8	17364	Lamb, New Zealand, imported, kidney, cooked, soaked and fried
2736	Offals, Edible	-	3	978	Offals, sheep,edible	8	17368	Lamb, New Zealand, imported, liver, cooked, soaked and fried
2736	Offals, Edible	-	3	978	Offals, sheep,edible	8	17372	Lamb, New Zealand, imported, heart, cooked, soaked and simmered
2736	Offals, Edible	-	3	978	Offals, sheep,edible	16	17378	Lamb, New Zealand, imported, tongue - swiss cut, cooked, soaked and simmered
2736	Offals, Edible	-	2	1018	Offals, edible, goats	8	17192	Lamb, variety meats and by-products, heart, cooked, braised
2736	Offals, Edible	-	2	1018	Offals, edible, goats	12	17200	Lamb, variety meats and by-products, liver, cooked, braised
2736	Offals, Edible	-	2	1018	Offals, edible, goats	8	17206	Lamb, variety meats and by-products, lungs, cooked, braised
2736	Offals, Edible	-	2	1018	Offals, edible, goats	8	17211	Lamb, variety meats and by-products, pancreas, cooked, braised
2736	Offals, Edible	-	2	1018	Offals, edible, goats	8	17215	Lamb, variety meats and by-products, spleen, cooked, braised
2736	Offals, Edible	-	2	1018	Offals, edible, goats	8	17221	Lamb, variety meats and by-products, tongue, cooked, braised
2736	Offals, Edible	-	2	1018	Offals, edible, goats	8	17357	Lamb, New Zealand, imported, brains, cooked, soaked and fried
2736	Offals, Edible	-	2	1018	Offals, edible, goats	8	17364	Lamb, New Zealand, imported, kidney, cooked, soaked and fried
2736	Offals, Edible	-	2	1018	Offals, edible, goats	8	17368	Lamb, New Zealand, imported, liver, cooked, soaked and fried
2736	Offals, Edible	-	2	1018	Offals, edible, goats	8	17372	Lamb, New Zealand, imported, heart, cooked, soaked and simmered
2736	Offals, Edible	-	2	1018	Offals, edible, goats	16	17378	Lamb, New Zealand, imported, tongue - swiss cut, cooked, soaked and simmered
2736	Offals, Edible	-	53	1036	Offals, pigs, edible	12	10097	Pork, fresh, variety meats and by-products, brain, cooked, braised
2736	Offals, Edible	-	53	1036	Offals, pigs, edible	12	10099	Pork, fresh, variety meats and by-products, chitterlings, cooked, simmered
2736	Offals, Edible	-	53	1036	Offals, pigs, edible	6	10101	Pork, fresh, variety meats and by-products, ears, frozen, cooked, simmered
2736	Offals, Edible	-	53	1036	Offals, pigs, edible	12	10104	Pork, fresh, variety meats and by-products, heart, cooked, braised
2736	Offals, Edible	-	53	1036	Offals, pigs, edible	12	10107	Pork, fresh, variety meats and by-products, kidneys, cooked, braised
2736	Offals, Edible	-	53	1036	Offals, pigs, edible	13	10111	Pork, fresh, variety meats and by-products, liver, cooked, braised
2736	Offals, Edible	-	53	1036	Offals, pigs, edible	12	10113	Pork, fresh, variety meats and by-products, lungs, cooked, braised
2736	Offals, Edible	-	53	1036	Offals, pigs, edible	12	10116	Pork, fresh, variety meats and by-products, pancreas, cooked, braised
2736	Offals, Edible	-	53	1036	Offals, pigs, edible	12	10118	Pork, fresh, variety meats and by-products, spleen, cooked, braised
2736	Offals, Edible	-	1	1059	Offals, liver chicken	100	5028	Chicken, liver, all classes, cooked, simmered
2736	Offals, Edible	-	1	1060	Fat, liver prepared (foie gras)	100	5282	Pate de foie gras, canned (goose liver pate), smoked
2736	Offals, Edible	-	1	1074	Offals, liver geese	100	5150	Goose, liver, raw
2736	Offals, Edible	-	1	1075	Offals, liver duck	100	5143	Duck, domesticated, liver, raw
2736	Offals, Edible	-	22	1167	Offals, nes	80	5022	Chicken, broilers or fryers, giblets, cooked, simmered
2736	Offals, Edible	-	22	1167	Offals, nes	10	5024	Chicken, gizzard, all classes, cooked, simmered
2736	Offals, Edible	-	22	1167	Offals, nes	5	5026	Chicken, heart, all classes, cooked, simmered
2736	Offals, Edible	-	22	1167	Offals, nes	5	5178	Turkey, liver, all classes, cooked, simmered
2737	Fats, Animals, Raw	-	18	869	Fat, cattle	100	4001	Fat, beef tallow
2737	Fats, Animals, Raw	-	7	1037	Fat, pigs	100	4002	Lard
2737	Fats, Animals, Raw	-	46	1043	Lard	100	4002	Lard
2737	Fats, Animals, Raw	-	1	1168	Oils, fats of animal nes	40	4542	Fat, chicken
2737	Fats, Animals, Raw	-	1	1168	Oils, fats of animal nes	40	4574	Fat, duck
2737	Fats, Animals, Raw	-	1	1168	Oils, fats of animal nes	8	4575	Fat, turkey
2737	Fats, Animals, Raw	-	1	1168	Oils, fats of animal nes	12	4576	Fat, goose
2737	Fats, Animals, Raw	-	28	1225	Tallow	70	4001	Fat, beef tallow
2737	Fats, Animals, Raw	-	28	1225	Tallow	30	4520	Fat, mutton tallow
2740	Butter, Ghee	-	5	886	Butter, cow milk	100	1145	Butter, without salt
2740	Butter, Ghee	-	5	887	Ghee, butteroil of cow milk	100	1003	Butter oil, anhydrous
2740	Butter, Ghee	-	22	952	Butter, buffalo milk	100	1145	Butter, without salt
2740	Butter, Ghee	-	67	953	Ghee, of buffalo milk	100	1003	Butter oil, anhydrous
2740	Butter, Ghee	-	1	1938	Butter	100	1145	Butter, without salt
2743	Cream	-	100	885	Cream fresh	100	1053	Cream, fluid, heavy whipping
2744	Eggs	-	97	1062	Eggs, hen, in shell	20	1123	Egg, whole, raw, fresh
2744	Eggs	-	97	1062	Eggs, hen, in shell	16	1128	Egg, whole, cooked, fried
2744	Eggs	-	97	1062	Eggs, hen, in shell	16	1129	Egg, whole, cooked, hard-boiled
2744	Eggs	-	97	1062	Eggs, hen, in shell	16	1130	Egg, whole, cooked, omelet
2744	Eggs	-	97	1062	Eggs, hen, in shell	16	1131	Egg, whole, cooked, poached
2744	Eggs	-	97	1062	Eggs, hen, in shell	16	1132	Egg, whole, cooked, scrambled
2744	Eggs	-	2	1091	Eggs, other bird, in shell	25	1138	Egg, duck, whole, fresh, raw
2744	Eggs	-	2	1091	Eggs, other bird, in shell	25	1139	Egg, goose, whole, fresh, raw
2744	Eggs	-	2	1091	Eggs, other bird, in shell	25	1140	Egg, quail, whole, fresh, raw
2744	Eggs	-	2	1091	Eggs, other bird, in shell	25	1141	Egg, turkey, whole, fresh, raw
2744	Eggs	-	1	1942	Eggs in The Shell	20	1123	Egg, whole, raw, fresh
2744	Eggs	-	1	1942	Eggs in The Shell	16	1128	Egg, whole, cooked, fried
2744	Eggs	-	1	1942	Eggs in The Shell	16	1129	Egg, whole, cooked, hard-boiled
2744	Eggs	-	1	1942	Eggs in The Shell	16	1130	Egg, whole, cooked, omelet
2744	Eggs	-	1	1942	Eggs in The Shell	16	1131	Egg, whole, cooked, poached
2744	Eggs	-	1	1942	Eggs in The Shell	16	1132	Egg, whole, cooked, scrambled
2745	Honey	-	100	1182	Honey, natural	100	19296	Honey
2761	Freshwater Fish	-				14	15009	Fish, carp, cooked, dry heat
2761	Freshwater Fish	-				2	15026	Fish, eel, mixed species, cooked, dry heat
2761	Freshwater Fish	-				14	15061	Fish, perch, mixed species, cooked, dry heat
2761	Freshwater Fish	-				14	15187	Fish, bass, freshwater, mixed species, cooked, dry heat
2761	Freshwater Fish	-				4	15188	Fish, bass, striped, cooked, dry heat
2761	Freshwater Fish	-				4	15190	Fish, burbot, cooked, dry heat
2761	Freshwater Fish	-				8	15195	Fish, drum, freshwater, cooked, dry heat
2761	Freshwater Fish	-				14	15204	Fish, pike, walleye, cooked, dry heat
2761	Freshwater Fish	-				4	15219	Fish, trout, mixed species, cooked, dry heat
2761	Freshwater Fish	-				14	15233	Fish, catfish, channel, wild, cooked, dry heat
2761	Freshwater Fish	-				8	15262	Fish, tilapia, cooked, dry heat
2762	Demersal Fish	-				13	15009	Fish, carp, cooked, dry heat
2762	Demersal Fish	-				5	15016	Fish, cod, Atlantic, cooked, dry heat
2762	Demersal Fish	-				5	15026	Fish, eel, mixed species, cooked, dry heat
2762	Demersal Fish	-				6	15029	Fish, flatfish (flounder and sole species), cooked, dry heat
2762	Demersal Fish	-				5	15034	Fish, haddock, cooked, dry heat
2762	Demersal Fish	-				5	15037	Fish, halibut, Atlantic and Pacific, cooked, dry heat
2762	Demersal Fish	-				5	15067	Fish, pollock, Alaska, cooked, dry heat
2762	Demersal Fish	-				5	15190	Fish, burbot, cooked, dry heat
2762	Demersal Fish	-				5	15191	Fish, butterfish, cooked, dry heat
2762	Demersal Fish	-				5	15192	Fish, cod, Pacific, cooked, dry heat
2762	Demersal Fish	-				5	15193	Fish, cusk, cooked, dry heat
2762	Demersal Fish	-				5	15196	Fish, halibut, greenland, cooked, dry heat
2762	Demersal Fish	-				13	15233	Fish, catfish, channel, wild, cooked, dry heat
2762	Demersal Fish	-				6	15262	Fish, tilapia, cooked, dry heat
2762	Demersal Fish	-				5	15267	Fish, pollock, Alaska, untreated, cooked
2762	Demersal Fish	-				5	15269	Fish, cod, Pacific, untreated, cooked
2763	Pelagic Fish	-				8	15040	Fish, herring, Atlantic, cooked, dry heat
2763	Pelagic Fish	-				8	15042	Fish, herring, Atlantic, kippered
2763	Pelagic Fish	-				8	15047	Fish, mackerel, Atlantic, cooked, dry heat
2763	Pelagic Fish	-				8	15052	Fish, mackerel, spanish, cooked, dry heat
2763	Pelagic Fish	-				15	15118	Fish, tuna, fresh, bluefin, cooked, dry heat
2763	Pelagic Fish	-				13	15188	Fish, bass, striped, cooked, dry heat
2763	Pelagic Fish	-				9	15189	Fish, bluefish, cooked, dry heat
2763	Pelagic Fish	-				8	15194	Fish, dolphinfish, cooked, dry heat
2763	Pelagic Fish	-				8	15197	Fish, herring, Pacific, cooked, dry heat
2763	Pelagic Fish	-				8	15200	Fish, mackerel, king, cooked, dry heat
2763	Pelagic Fish	-				8	15201	Fish, mackerel, Pacific and jack, mixed species, cooked, dry heat
2763	Pelagic Fish	-				3	15273	Fish, salmon, sockeye, untreated, cooked
2764	Marine Fish, Other	-				7	15009	Fish, carp, cooked, dry heat
2764	Marine Fish, Other	-				3	15016	Fish, cod, Atlantic, cooked, dry heat
2764	Marine Fish, Other	-				3	15026	Fish, eel, mixed species, cooked, dry heat
2764	Marine Fish, Other	-				4	15029	Fish, flatfish (flounder and sole species), cooked, dry heat
2764	Marine Fish, Other	-				3	15034	Fish, haddock, cooked, dry heat
2764	Marine Fish, Other	-				3	15037	Fish, halibut, Atlantic and Pacific, cooked, dry heat
2764	Marine Fish, Other	-				4	15040	Fish, herring, Atlantic, cooked, dry heat
2764	Marine Fish, Other	-				4	15042	Fish, herring, Atlantic, kippered
2764	Marine Fish, Other	-				4	15047	Fish, mackerel, Atlantic, cooked, dry heat
2764	Marine Fish, Other	-				4	15052	Fish, mackerel, spanish, cooked, dry heat
2764	Marine Fish, Other	-				3	15067	Fish, pollock, Alaska, cooked, dry heat
2764	Marine Fish, Other	-				7	15118	Fish, tuna, fresh, bluefin, cooked, dry heat
2764	Marine Fish, Other	-				6	15188	Fish, bass, striped, cooked, dry heat
2764	Marine Fish, Other	-				4	15189	Fish, bluefish, cooked, dry heat
2764	Marine Fish, Other	-				3	15190	Fish, burbot, cooked, dry heat
2764	Marine Fish, Other	-				3	15191	Fish, butterfish, cooked, dry heat
2764	Marine Fish, Other	-				3	15192	Fish, cod, Pacific, cooked, dry heat
2764	Marine Fish, Other	-				3	15193	Fish, cusk, cooked, dry heat
2764	Marine Fish, Other	-				4	15194	Fish, dolphinfish, cooked, dry heat
2764	Marine Fish, Other	-				3	15196	Fish, halibut, greenland, cooked, dry heat
2764	Marine Fish, Other	-				4	15197	Fish, herring, Pacific, cooked, dry heat
2764	Marine Fish, Other	-				4	15200	Fish, mackerel, king, cooked, dry heat
2764	Marine Fish, Other	-				4	15201	Fish, mackerel, Pacific and jack, mixed species, cooked, dry heat
2764	Marine Fish, Other	-				7	15233	Fish, catfish, channel, wild, cooked, dry heat
2764	Marine Fish, Other	-				3	15262	Fish, tilapia, cooked, dry heat
2764	Marine Fish, Other	-				3	15267	Fish, pollock, Alaska, untreated, cooked
2764	Marine Fish, Other	-				3	15269	Fish, cod, Pacific, untreated, cooked
2764	Marine Fish, Other	-				2	15273	Fish, salmon, sockeye, untreated, cooked
2765	Crustaceans	-				5	15137	Crustaceans, crab, alaska king, cooked, moist heat
2765	Crustaceans	-				5	15140	Crustaceans, crab, blue, cooked, moist heat
2765	Crustaceans	-				5	15146	Crustaceans, crayfish, mixed species, wild, cooked, moist heat
2765	Crustaceans	-				3	15148	Crustaceans, lobster, northern, cooked, moist heat
2765	Crustaceans	-				15	15151	Crustaceans, shrimp, mixed species, cooked, moist heat
2765	Crustaceans	-				6	15157	Mollusks, clam, mixed species, raw
2765	Crustaceans	-				6	15159	Mollusks, clam, mixed species, cooked, moist heat
2765	Crustaceans	-				6	15164	Mollusks, mussel, blue, raw
2765	Crustaceans	-				6	15165	Mollusks, mussel, blue, cooked, moist heat
2765	Crustaceans	-				6	15167	Mollusks, oyster, eastern, wild, raw
2765	Crustaceans	-				6	15171	Mollusks, oyster, Pacific, raw
2765	Crustaceans	-				5	15177	Mollusks, whelk, unspecified, raw
2765	Crustaceans	-				5	15178	Mollusks, whelk, unspecified, cooked, moist heat
2765	Crustaceans	-				5	15226	Crustaceans, crab, dungeness, cooked, moist heat
2765	Crustaceans	-				5	15227	Crustaceans, crab, queen, cooked, moist heat
2765	Crustaceans	-				3	15228	Crustaceans, spiny lobster, mixed species, cooked, moist heat
2765	Crustaceans	-				5	15243	Crustaceans, crayfish, mixed species, farmed, cooked, moist heat
2765	Crustaceans	-				5	15271	Crustaceans, shrimp, untreated, cooked
2766	Cephalopods	-				34	15176	Mollusks, squid, mixed species, cooked, fried
2766	Cephalopods	-				33	15229	Mollusks, cuttlefish, mixed species, cooked, moist heat
2766	Cephalopods	-				33	15230	Mollusks, octopus, common, cooked, moist heat
2767	Molluscs, Other	-				75	90560	Mollusks, snail, raw
2767	Molluscs, Other	-				25	15156	Mollusks, abalone, mixed species, cooked, fried
2768	Meat, Aquatic Mammals	-				20	35055	Seal, bearded (Oogruk), meat, dried (Alaska Native)
2769	Aquatic Animals, Others	-				20	43497	Jellyfish, dried, salted
2775	Aquatic Plants	97				20	11442	Seaweed, agar, raw
2775	Aquatic Plants	97				20	11444	Seaweed, irishmoss, raw
2775	Aquatic Plants	97				40	11445	Seaweed, kelp, raw
2775	Aquatic Plants	97				20	11446	Seaweed, laver, raw
2781	Fish, Body Oil	-				25	4590	Fish oil, herring
2781	Fish, Body Oil	-				25	4591	Fish oil, menhaden
2781	Fish, Body Oil	-				25	4593	Fish oil, salmon
2781	Fish, Body Oil	-				25	4594	Fish oil, sardine
2782	Fish, Liver Oil	-				100	4589	Fish oil, cod liver
2805	Rice (Milled Equivalent)	226	99	27	Rice, paddy	2	20037	Rice, brown, long-grain, cooked
2805	Rice (Milled Equivalent)	226	99	27	Rice, paddy	2	20041	Rice, brown, medium-grain, cooked
2805	Rice (Milled Equivalent)	226	99	27	Rice, paddy	1	20055	Rice, white, glutinous, cooked
2805	Rice (Milled Equivalent)	226	99	27	Rice, paddy	1	20089	Wild rice, cooked
2805	Rice (Milled Equivalent)	226	99	27	Rice, paddy	1	20134	Rice noodles, cooked
2805	Rice (Milled Equivalent)	226	99	27	Rice, paddy	1	20445	Rice, white, long-grain, regular, cooked, unenriched, without salt
2805	Rice (Milled Equivalent)	226	99	27	Rice, paddy	2	20447	Rice, white, long-grain, parboiled, unenriched, cooked
2805	Rice (Milled Equivalent)	226	99	27	Rice, paddy	30	20451	Rice, white, medium-grain, cooked, unenriched
2805	Rice (Milled Equivalent)	226	99	27	Rice, paddy	60	20453	Rice, white, short-grain, cooked, unenriched
2805	Rice (Milled Equivalent)	226	1	1946	Rice	2	20037	Rice, brown, long-grain, cooked
2805	Rice (Milled Equivalent)	226	1	1946	Rice	2	20041	Rice, brown, medium-grain, cooked
2805	Rice (Milled Equivalent)	226	1	1946	Rice	1	20055	Rice, white, glutinous, cooked
2805	Rice (Milled Equivalent)	226	1	1946	Rice	1	20089	Wild rice, cooked
2805	Rice (Milled Equivalent)	226	1	1946	Rice	1	20134	Rice noodles, cooked
2805	Rice (Milled Equivalent)	226	1	1946	Rice	1	20445	Rice, white, long-grain, regular, cooked, unenriched, without salt
2805	Rice (Milled Equivalent)	226	1	1946	Rice	2	20447	Rice, white, long-grain, parboiled, unenriched, cooked
2805	Rice (Milled Equivalent)	226	1	1946	Rice	30	20451	Rice, white, medium-grain, cooked, unenriched
2805	Rice (Milled Equivalent)	226	1	1946	Rice	60	20453	Rice, white, short-grain, cooked, unenriched
2848	Milk - Excluding Butter	-	60	882	Milk, whole fresh cow	100	1211	Milk, whole, 3.25% milkfat, without added vitamin A and vitamin D
2848	Milk - Excluding Butter	-	18	888	Milk, skimmed cow	100	1151	Milk, nonfat, fluid, without added vitamin A and vitamin D (fat free or skim)
2848	Milk - Excluding Butter	-	0	889	Milk, whole condensed	100	1095	Milk, canned, condensed, sweetened
2848	Milk - Excluding Butter	-	0	891	Yoghurt	100	1116	Yogurt, plain, whole milk, 8 grams protein per 8 ounce
2848	Milk - Excluding Butter	-	0	892	Yoghurt, concentrated or not	100	1116	Yogurt, plain, whole milk, 8 grams protein per 8 ounce
2848	Milk - Excluding Butter	-	0	893	Buttermilk, curdled, acidified milk	100	1230	Milk, buttermilk, fluid, whole
2848	Milk - Excluding Butter	-	1	894	Milk, whole evaporated	100	1214	Milk, canned, evaporated, without added vitamin A and vitamin D
2848	Milk - Excluding Butter	-	1	896	Milk, skimmed condensed	100	1095	Milk, canned, condensed, sweetened
2848	Milk - Excluding Butter	-	0	897	Milk, whole dried	100	1212	Milk, dry, whole, without added vitamin D
2848	Milk - Excluding Butter	-	0	898	Milk, skimmed dried	100	1091	Milk, dry, nonfat, regular, without added vitamin A and vitamin D
2848	Milk - Excluding Butter	-	0	900	Whey, dry	100	1115	Whey, sweet, dried
2848	Milk - Excluding Butter	-	2	901	Cheese, whole cow milk	60	1026	Cheese, mozzarella, whole milk
2848	Milk - Excluding Butter	-	2	901	Cheese, whole cow milk	40	1027	Cheese, mozzarella, whole milk, low moisture
2848	Milk - Excluding Butter	-	0	904	Cheese, skimmed cow milk	60	1028	Cheese, mozzarella, part skim milk
2848	Milk - Excluding Butter	-	0	904	Cheese, skimmed cow milk	40	1029	Cheese, mozzarella, low moisture, part-skim
2848	Milk - Excluding Butter	-	10	951	Milk, whole fresh buffalo	100	1108	Milk, indian buffalo, fluid
2848	Milk - Excluding Butter	-	2	982	Milk, whole fresh sheep	100	1109	Milk, sheep, fluid
2848	Milk - Excluding Butter	-	0	984	Cheese, sheep milk	75	1019	Cheese, feta
2848	Milk - Excluding Butter	-	0	984	Cheese, sheep milk	25	1039	Cheese, roquefort
2848	Milk - Excluding Butter	-	3	1020	Milk, whole fresh goat	100	1106	Milk, goat, fluid, with added vitamin D
2848	Milk - Excluding Butter	-	0	1021	Cheese of goat mlk	100	1159	Cheese, goat, soft type
2848	Milk - Excluding Butter	-	1	1130	Milk, whole fresh camel	100	10_018	Milk, camel, raw (average of different breeds)
2848	Milk - Excluding Butter	-	0	1809	Skim Milk&Buttermilk,Dry	20	1091	Milk, dry, nonfat, regular, without added vitamin A and vitamin D
2848	Milk - Excluding Butter	-	0	1809	Skim Milk&Buttermilk,Dry	80	1094	Milk, buttermilk, dried
2848	Milk - Excluding Butter	-	0	1935	Milk Condensed + Evaporated	50	1095	Milk, canned, condensed, sweetened
2848	Milk - Excluding Butter	-	1	1935	Milk Condensed + Evaporated	50	1214	Milk, canned, evaporated, without added vitamin A and vitamin D
2848	Milk - Excluding Butter	-	1	1936	Milk Dry	50	1091	Milk, dry, nonfat, regular, without added vitamin A and vitamin D
2848	Milk - Excluding Butter	-	1	1936	Milk Dry	50	1212	Milk, dry, whole, without added vitamin D
2848	Milk - Excluding Butter	-	0	1937	Milk Fresh	100	1211	Milk, whole, 3.25% milkfat, without added vitamin A and vitamin D
2848	Milk - Excluding Butter	-	0	1939	Cheese and Curd	100	1012	Cheese, cottage, creamed, large or small curd
