# Supplementary material for: Global trends in dietary micronutrient supplies and estimated prevalence of inadequate intakes
Source: PLoS One. 2017 Apr 11;12(4):e0175554. doi: 10.1371/journal.pone.0175554 (PMC5388500; doi:10.1371/journal.pone.0175554)
Supplement: S3 Dataset — (CSV) [file pone.0175554.s003.csv]

Nutrient	CV	Units
CA	0.3	mg
CU	0.45	mcg
FE	0.4	mg
FOL	0.3	mcg
MG	0.25	mg
NIA	0.25	mg
P	0.25	mg
RIBF	0.3	mg
THIA	0.3	mg
VITA_RAE	0.45	mcg
VITB6	0.25	mg
VITC	0.4	mg
ZN	0.25	mg
VITB12	1.75	mcg
