# Supplementary material for: Global trends in dietary micronutrient supplies and estimated prevalence of inadequate intakes
Source: PLoS One. 2017 Apr 11;12(4):e0175554. doi: 10.1371/journal.pone.0175554 (PMC5388500; doi:10.1371/journal.pone.0175554)
Supplement: S5 Dataset — (CSV) [file pone.0175554.s005.csv]

Zone	Country	ISO3	Year	Population	PCDEA	MDI	PIMII	Fortification
WCANA	Afghanistan	AFG	1961	8,954,000	2,997	0.77	25.42	0
WCANA	Afghanistan	AFG	1962	9,142,000	2,917	0.78	25.79	0
WCANA	Afghanistan	AFG	1963	9,340,000	2,697	0.80	26.73	0
WCANA	Afghanistan	AFG	1964	9,547,000	2,953	0.79	24.03	0
WCANA	Afghanistan	AFG	1965	9,765,000	2,957	0.79	23.10	0
WCANA	Afghanistan	AFG	1966	9,990,000	2,737	0.82	23.07	0
WCANA	Afghanistan	AFG	1967	10,222,000	2,970	0.81	20.61	0
WCANA	Afghanistan	AFG	1968	10,466,000	2,918	0.82	20.55	0
WCANA	Afghanistan	AFG	1969	10,729,000	2,937	0.82	20.35	0
WCANA	Afghanistan	AFG	1970	11,016,000	2,533	0.82	25.37	0
WCANA	Afghanistan	AFG	1971	11,323,000	2,510	0.82	26.53	0
WCANA	Afghanistan	AFG	1972	11,644,000	2,659	0.80	26.19	0
WCANA	Afghanistan	AFG	1973	11,966,000	2,721	0.80	25.06	0
WCANA	Afghanistan	AFG	1974	12,274,000	2,713	0.80	25.30	0
WCANA	Afghanistan	AFG	1975	12,552,000	2,755	0.80	25.48	0
WCANA	Afghanistan	AFG	1976	12,807,000	2,824	0.80	23.79	0
WCANA	Afghanistan	AFG	1977	13,034,000	2,486	0.80	30.29	0
WCANA	Afghanistan	AFG	1978	13,200,000	2,619	0.80	26.98	0
WCANA	Afghanistan	AFG	1979	13,257,000	2,621	0.80	27.01	0
WCANA	Afghanistan	AFG	1980	13,180,000	2,480	0.81	27.86	0
WCANA	Afghanistan	AFG	1981	12,964,000	2,483	0.81	27.63	0
WCANA	Afghanistan	AFG	1982	12,634,000	2,478	0.82	26.52	0
WCANA	Afghanistan	AFG	1983	12,242,000	2,527	0.82	25.62	0
WCANA	Afghanistan	AFG	1984	11,854,000	2,453	0.82	26.16	0
WCANA	Afghanistan	AFG	1985	11,529,000	2,403	0.82	28.07	0
WCANA	Afghanistan	AFG	1986	11,262,000	2,397	0.80	31.08	0
WCANA	Afghanistan	AFG	1987	11,063,000	2,725	0.79	26.35	0
WCANA	Afghanistan	AFG	1988	11,013,000	2,519	0.81	27.17	0
WCANA	Afghanistan	AFG	1989	11,215,000	2,461	0.81	28.55	0
WCANA	Afghanistan	AFG	1990	11,731,000	2,315	0.83	27.20	0
WCANA	Afghanistan	AFG	1991	12,612,000	2,043	0.85	31.08	0
WCANA	Afghanistan	AFG	1992	13,812,000	1,890	0.85	35.64	0
WCANA	Afghanistan	AFG	1993	15,175,000	1,908	0.85	34.94	0
WCANA	Afghanistan	AFG	1994	16,485,000	1,821	0.86	36.09	0
WCANA	Afghanistan	AFG	1995	17,586,000	1,844	0.85	38.24	0
WCANA	Afghanistan	AFG	1996	18,415,000	1,841	0.86	35.96	0
WCANA	Afghanistan	AFG	1997	19,021,000	1,874	0.87	33.78	0
WCANA	Afghanistan	AFG	1998	19,497,000	1,901	0.87	32.64	0
WCANA	Afghanistan	AFG	1999	19,987,000	1,850	0.89	31.18	0
WCANA	Afghanistan	AFG	2000	20,595,000	1,789	0.86	37.78	0
WCANA	Afghanistan	AFG	2001	21,348,000	1,739	0.85	41.97	0
WCANA	Afghanistan	AFG	2002	22,203,000	1,825	0.85	38.00	0
WCANA	Afghanistan	AFG	2003	23,116,000	1,892	0.85	36.36	0
WCANA	Afghanistan	AFG	2004	24,019,000	1,965	0.82	37.87	0
WCANA	Afghanistan	AFG	2005	24,861,000	1,944	0.83	38.11	0
WCANA	Afghanistan	AFG	2006	25,631,000	1,964	0.82	38.94	0
WCANA	Afghanistan	AFG	2007	26,349,000	2,047	0.81	37.19	0
WCANA	Afghanistan	AFG	2008	27,032,000	2,038	0.81	37.05	0
WCANA	Afghanistan	AFG	2009	27,708,000	2,081	0.82	35.36	0
WCANA	Afghanistan	AFG	2010	28,398,000	2,102	0.82	35.30	0
WCANA	Afghanistan	AFG	2011	29,105,000	2,106	0.81	35.63	0
WCANA	Afghanistan	AFG	2011	29,105,000	2,106	0.82	34.14	1
Subsaharan Africa	Angola	AGO	1961	5,057,000	1,794	0.80	48.84	0
Subsaharan Africa	Angola	AGO	1962	5,150,000	1,814	0.82	46.76	0
Subsaharan Africa	Angola	AGO	1963	5,245,000	1,848	0.82	44.84	0
Subsaharan Africa	Angola	AGO	1964	5,340,000	1,859	0.85	41.67	0
Subsaharan Africa	Angola	AGO	1965	5,434,000	1,873	0.84	43.25	0
Subsaharan Africa	Angola	AGO	1966	5,527,000	1,889	0.85	40.42	0
Subsaharan Africa	Angola	AGO	1967	5,620,000	1,918	0.86	37.80	0
Subsaharan Africa	Angola	AGO	1968	5,715,000	1,852	0.87	39.90	0
Subsaharan Africa	Angola	AGO	1969	5,817,000	1,946	0.85	38.46	0
Subsaharan Africa	Angola	AGO	1970	5,928,000	1,965	0.86	36.78	0
Subsaharan Africa	Angola	AGO	1971	6,049,000	1,999	0.85	36.52	0
Subsaharan Africa	Angola	AGO	1972	6,181,000	1,957	0.82	41.67	0
Subsaharan Africa	Angola	AGO	1973	6,323,000	1,912	0.84	40.43	0
Subsaharan Africa	Angola	AGO	1974	6,475,000	1,874	0.84	42.78	0
Subsaharan Africa	Angola	AGO	1975	6,638,000	1,857	0.83	42.75	0
Subsaharan Africa	Angola	AGO	1976	6,809,000	1,887	0.84	41.98	0
Subsaharan Africa	Angola	AGO	1977	6,990,000	1,950	0.86	37.51	0
Subsaharan Africa	Angola	AGO	1978	7,184,000	1,990	0.86	36.34	0
Subsaharan Africa	Angola	AGO	1979	7,399,000	1,966	0.86	36.28	0
Subsaharan Africa	Angola	AGO	1980	7,637,000	1,966	0.87	34.81	0
Subsaharan Africa	Angola	AGO	1981	7,902,000	1,886	0.87	36.86	0
Subsaharan Africa	Angola	AGO	1982	8,190,000	1,760	0.88	39.69	0
Subsaharan Africa	Angola	AGO	1983	8,490,000	1,731	0.88	40.97	0
Subsaharan Africa	Angola	AGO	1984	8,785,000	1,674	0.90	39.91	0
Subsaharan Africa	Angola	AGO	1985	9,064,000	1,686	0.91	37.51	0
Subsaharan Africa	Angola	AGO	1986	9,321,000	1,641	0.89	43.43	0
Subsaharan Africa	Angola	AGO	1987	9,561,000	1,631	0.89	43.88	0
Subsaharan Africa	Angola	AGO	1988	9,798,000	1,607	0.90	45.41	0
Subsaharan Africa	Angola	AGO	1989	10,051,000	1,587	0.91	45.02	0
Subsaharan Africa	Angola	AGO	1990	10,334,000	1,640	0.89	47.32	0
Subsaharan Africa	Angola	AGO	1991	10,653,000	1,613	0.86	53.59	0
Subsaharan Africa	Angola	AGO	1992	11,003,000	1,625	0.86	52.62	0
Subsaharan Africa	Angola	AGO	1993	11,372,000	1,563	0.84	57.31	0
Subsaharan Africa	Angola	AGO	1994	11,743,000	1,639	0.87	50.33	0
Subsaharan Africa	Angola	AGO	1995	12,105,000	1,684	0.86	49.90	0
Subsaharan Africa	Angola	AGO	1996	12,452,000	1,728	0.85	48.45	0
Subsaharan Africa	Angola	AGO	1997	12,791,000	1,730	0.86	46.64	0
Subsaharan Africa	Angola	AGO	1998	13,138,000	1,751	0.85	48.11	0
Subsaharan Africa	Angola	AGO	1999	13,511,000	1,804	0.83	48.51	0
Subsaharan Africa	Angola	AGO	2000	13,925,000	1,789	0.84	45.73	0
Subsaharan Africa	Angola	AGO	2001	14,385,000	1,833	0.85	42.40	0
Subsaharan Africa	Angola	AGO	2002	14,887,000	1,916	0.85	38.91	0
Subsaharan Africa	Angola	AGO	2003	15,421,000	1,978	0.84	37.79	0
Subsaharan Africa	Angola	AGO	2004	15,977,000	2,032	0.83	37.28	0
Subsaharan Africa	Angola	AGO	2005	16,544,000	2,073	0.83	34.74	0
Subsaharan Africa	Angola	AGO	2006	17,122,000	2,114	0.84	32.90	0
Subsaharan Africa	Angola	AGO	2007	17,713,000	2,178	0.86	28.67	0
Subsaharan Africa	Angola	AGO	2008	18,314,000	2,244	0.87	24.88	0
Subsaharan Africa	Angola	AGO	2009	18,927,000	2,300	0.88	22.33	0
Subsaharan Africa	Angola	AGO	2010	19,549,000	2,338	0.87	21.87	0
Subsaharan Africa	Angola	AGO	2011	20,180,000	2,404	0.88	19.58	1
Subsaharan Africa	Angola	AGO	2011	20,180,000	2,404	0.88	19.58	0
Other	Albania	ALB	1961	1,669,000	2,224	0.88	24.47	0
Other	Albania	ALB	1962	1,719,000	2,239	0.88	25.11	0
Other	Albania	ALB	1963	1,771,000	2,155	0.89	24.75	0
Other	Albania	ALB	1964	1,822,000	2,270	0.88	23.54	0
Other	Albania	ALB	1965	1,874,000	2,253	0.88	24.03	0
Other	Albania	ALB	1966	1,926,000	2,253	0.85	28.23	0
Other	Albania	ALB	1967	1,979,000	2,264	0.86	27.35	0
Other	Albania	ALB	1968	2,031,000	2,341	0.84	27.96	0
Other	Albania	ALB	1969	2,085,000	2,404	0.85	26.31	0
Other	Albania	ALB	1970	2,139,000	2,414	0.87	22.61	0
Other	Albania	ALB	1971	2,195,000	2,360	0.87	23.76	0
Other	Albania	ALB	1972	2,251,000	2,384	0.88	23.42	0
Other	Albania	ALB	1973	2,309,000	2,432	0.87	22.94	0
Other	Albania	ALB	1974	2,367,000	2,492	0.87	21.95	0
Other	Albania	ALB	1975	2,427,000	2,491	0.85	24.28	0
Other	Albania	ALB	1976	2,486,000	2,680	0.86	20.17	0
Other	Albania	ALB	1977	2,547,000	2,778	0.86	18.74	0
Other	Albania	ALB	1978	2,608,000	2,688	0.87	18.62	0
Other	Albania	ALB	1979	2,671,000	2,607	0.87	19.82	0
Other	Albania	ALB	1980	2,735,000	2,597	0.87	20.35	0
Other	Albania	ALB	1981	2,799,000	2,676	0.88	18.77	0
Other	Albania	ALB	1982	2,864,000	2,666	0.88	18.54	0
Other	Albania	ALB	1983	2,930,000	2,799	0.88	16.96	0
Other	Albania	ALB	1984	3,001,000	2,719	0.87	18.85	0
Other	Albania	ALB	1985	3,078,000	2,564	0.87	21.89	0
Other	Albania	ALB	1986	3,162,000	2,689	0.87	20.16	0
Other	Albania	ALB	1987	3,252,000	2,493	0.88	22.46	0
Other	Albania	ALB	1988	3,336,000	2,596	0.85	23.61	0
Other	Albania	ALB	1989	3,404,000	2,569	0.88	20.23	0
Other	Albania	ALB	1990	3,447,000	2,560	0.90	18.13	0
Other	Albania	ALB	1991	3,460,000	2,573	0.90	17.44	0
Other	Albania	ALB	1992	3,447,000	2,660	0.93	11.40	0
Other	Albania	ALB	1993	3,417,000	2,793	0.94	7.64	0
Other	Albania	ALB	1994	3,384,000	2,876	0.95	6.22	0
Other	Albania	ALB	1995	3,358,000	2,718	0.95	6.70	0
Other	Albania	ALB	1996	3,341,000	2,832	0.95	5.69	0
Other	Albania	ALB	1997	3,331,000	2,722	0.95	6.96	0
Other	Albania	ALB	1998	3,325,000	2,723	0.95	6.08	0
Other	Albania	ALB	1999	3,318,000	2,790	0.95	5.68	0
Other	Albania	ALB	2000	3,305,000	2,733	0.95	5.68	0
Other	Albania	ALB	2001	3,286,000	2,792	0.98	2.93	0
Other	Albania	ALB	2002	3,264,000	2,859	0.98	2.54	0
Other	Albania	ALB	2003	3,239,000	2,766	0.98	2.51	0
Other	Albania	ALB	2004	3,216,000	2,783	0.99	1.78	0
Other	Albania	ALB	2005	3,196,000	2,867	0.98	2.19	0
Other	Albania	ALB	2006	3,180,000	2,847	0.99	1.66	0
Other	Albania	ALB	2007	3,166,000	2,860	0.99	1.68	0
Other	Albania	ALB	2008	3,157,000	2,893	0.99	1.45	0
Other	Albania	ALB	2009	3,151,000	2,932	0.99	1.49	0
Other	Albania	ALB	2010	3,150,000	2,984	0.99	1.06	0
Other	Albania	ALB	2011	3,154,000	3,016	0.99	0.91	0
Other	Albania	ALB	2011	3,154,000	3,016	0.99	0.75	1
WCANA	United Arab Emirates	ARE	1961	98,000	2,892	0.83	20.13	0
WCANA	United Arab Emirates	ARE	1962	109,000	2,773	0.82	22.85	0
WCANA	United Arab Emirates	ARE	1963	122,000	2,735	0.80	24.94	0
WCANA	United Arab Emirates	ARE	1964	134,000	2,624	0.80	28.08	0
WCANA	United Arab Emirates	ARE	1965	146,000	2,587	0.78	31.70	0
WCANA	United Arab Emirates	ARE	1966	157,000	2,679	0.83	24.19	0
WCANA	United Arab Emirates	ARE	1967	167,000	2,765	0.84	20.76	0
WCANA	United Arab Emirates	ARE	1968	181,000	2,917	0.86	15.94	0
WCANA	United Arab Emirates	ARE	1969	201,000	2,926	0.88	12.91	0
WCANA	United Arab Emirates	ARE	1970	232,000	2,922	0.91	9.83	0
WCANA	United Arab Emirates	ARE	1971	272,000	2,780	0.90	15.07	0
WCANA	United Arab Emirates	ARE	1972	322,000	2,702	0.91	16.16	0
WCANA	United Arab Emirates	ARE	1973	383,000	3,325	0.92	4.41	0
WCANA	United Arab Emirates	ARE	1974	453,000	2,990	0.97	3.76	0
WCANA	United Arab Emirates	ARE	1975	533,000	3,124	0.95	3.54	0
WCANA	United Arab Emirates	ARE	1976	623,000	3,132	1.00	1.16	0
WCANA	United Arab Emirates	ARE	1977	724,000	3,120	0.98	1.51	0
WCANA	United Arab Emirates	ARE	1978	827,000	3,169	0.98	1.30	0
WCANA	United Arab Emirates	ARE	1979	926,000	3,060	0.99	1.84	0
WCANA	United Arab Emirates	ARE	1980	1,015,000	3,377	0.98	1.43	0
WCANA	United Arab Emirates	ARE	1981	1,091,000	3,384	0.97	1.53	0
WCANA	United Arab Emirates	ARE	1982	1,156,000	3,418	0.99	0.53	0
WCANA	United Arab Emirates	ARE	1983	1,215,000	3,474	0.99	0.46	0
WCANA	United Arab Emirates	ARE	1984	1,277,000	3,634	1.00	0.26	0
WCANA	United Arab Emirates	ARE	1985	1,347,000	3,459	0.99	0.37	0
WCANA	United Arab Emirates	ARE	1986	1,427,000	3,407	1.00	0.36	0
WCANA	United Arab Emirates	ARE	1987	1,515,000	3,512	1.00	0.37	0
WCANA	United Arab Emirates	ARE	1988	1,609,000	3,381	0.99	0.44	0
WCANA	United Arab Emirates	ARE	1989	1,707,000	3,367	1.00	0.41	0
WCANA	United Arab Emirates	ARE	1990	1,806,000	3,067	1.00	0.56	0
WCANA	United Arab Emirates	ARE	1991	1,908,000	3,072	1.00	0.68	0
WCANA	United Arab Emirates	ARE	1992	2,013,000	3,191	1.00	0.52	0
WCANA	United Arab Emirates	ARE	1993	2,121,000	3,228	1.00	0.54	0
WCANA	United Arab Emirates	ARE	1994	2,232,000	3,296	1.00	0.54	0
WCANA	United Arab Emirates	ARE	1995	2,346,000	3,238	1.00	0.50	0
WCANA	United Arab Emirates	ARE	1996	2,471,000	3,239	1.00	0.87	0
WCANA	United Arab Emirates	ARE	1997	2,609,000	3,247	0.98	1.40	0
WCANA	United Arab Emirates	ARE	1998	2,753,000	3,298	0.98	1.10	0
WCANA	United Arab Emirates	ARE	1999	2,894,000	3,368	0.98	0.84	0
WCANA	United Arab Emirates	ARE	2000	3,026,000	3,289	0.98	1.24	0
WCANA	United Arab Emirates	ARE	2001	3,132,000	3,314	0.97	1.90	0
WCANA	United Arab Emirates	ARE	2002	3,224,000	3,347	0.97	1.60	0
WCANA	United Arab Emirates	ARE	2003	3,369,000	3,338	0.97	2.06	0
WCANA	United Arab Emirates	ARE	2004	3,659,000	3,277	0.96	2.65	0
WCANA	United Arab Emirates	ARE	2005	4,149,000	3,212	0.94	6.41	0
WCANA	United Arab Emirates	ARE	2006	4,876,000	3,190	0.96	3.13	0
WCANA	United Arab Emirates	ARE	2007	5,797,000	3,180	0.95	5.08	0
WCANA	United Arab Emirates	ARE	2008	6,799,000	3,144	0.97	3.12	0
WCANA	United Arab Emirates	ARE	2009	7,718,000	3,138	0.96	5.41	0
WCANA	United Arab Emirates	ARE	2010	8,442,000	3,149	0.95	6.58	0
WCANA	United Arab Emirates	ARE	2011	8,925,000	3,201	0.94	6.29	1
WCANA	United Arab Emirates	ARE	2011	8,925,000	3,201	0.94	6.59	0
Latin America	Argentina	ARG	1961	20,959,000	3,106	0.96	5.49	0
Latin America	Argentina	ARG	1962	21,295,000	3,078	0.96	6.20	0
Latin America	Argentina	ARG	1963	21,631,000	3,030	0.96	6.27	0
Latin America	Argentina	ARG	1964	21,964,000	3,080	0.97	4.68	0
Latin America	Argentina	ARG	1965	22,294,000	3,179	0.96	5.60	0
Latin America	Argentina	ARG	1966	22,619,000	3,143	0.96	5.93	0
Latin America	Argentina	ARG	1967	22,941,000	3,216	0.95	5.88	0
Latin America	Argentina	ARG	1968	23,269,000	3,267	0.96	5.33	0
Latin America	Argentina	ARG	1969	23,613,000	3,306	0.96	5.07	0
Latin America	Argentina	ARG	1970	23,979,000	3,329	0.96	5.04	0
Latin America	Argentina	ARG	1971	24,371,000	3,170	0.96	5.15	0
Latin America	Argentina	ARG	1972	24,786,000	3,060	0.96	5.24	0
Latin America	Argentina	ARG	1973	25,215,000	3,010	0.97	5.26	0
Latin America	Argentina	ARG	1974	25,647,000	3,197	0.96	5.40	0
Latin America	Argentina	ARG	1975	26,070,000	3,255	0.96	5.25	0
Latin America	Argentina	ARG	1976	26,484,000	3,186	0.95	6.35	0
Latin America	Argentina	ARG	1977	26,890,000	3,169	0.95	6.49	0
Latin America	Argentina	ARG	1978	27,293,000	3,230	0.95	6.32	0
Latin America	Argentina	ARG	1979	27,701,000	3,207	0.96	5.65	0
Latin America	Argentina	ARG	1980	28,120,000	3,221	0.96	5.41	0
Latin America	Argentina	ARG	1981	28,550,000	3,201	0.95	6.31	0
Latin America	Argentina	ARG	1982	28,989,000	3,062	0.96	6.89	0
Latin America	Argentina	ARG	1983	29,435,000	2,987	0.96	7.30	0
Latin America	Argentina	ARG	1984	29,887,000	3,035	0.95	7.00	0
Latin America	Argentina	ARG	1985	30,340,000	3,110	0.95	6.51	0
Latin America	Argentina	ARG	1986	30,796,000	3,025	0.95	7.41	0
Latin America	Argentina	ARG	1987	31,255,000	3,097	0.96	5.95	0
Latin America	Argentina	ARG	1988	31,713,000	3,011	0.97	5.41	0
Latin America	Argentina	ARG	1989	32,170,000	2,959	0.96	6.12	0
Latin America	Argentina	ARG	1990	32,625,000	2,915	0.96	7.26	0
Latin America	Argentina	ARG	1991	33,075,000	3,008	0.96	6.22	0
Latin America	Argentina	ARG	1992	33,521,000	3,074	0.95	6.43	0
Latin America	Argentina	ARG	1993	33,962,000	3,110	0.95	6.35	0
Latin America	Argentina	ARG	1994	34,399,000	3,155	0.96	5.27	0
Latin America	Argentina	ARG	1995	34,833,000	3,162	0.96	5.21	0
Latin America	Argentina	ARG	1996	35,264,000	3,154	0.97	4.24	0
Latin America	Argentina	ARG	1997	35,691,000	3,133	0.96	4.30	0
Latin America	Argentina	ARG	1998	36,109,000	3,167	0.96	4.71	0
Latin America	Argentina	ARG	1999	36,515,000	3,263	0.95	4.79	0
Latin America	Argentina	ARG	2000	36,903,000	3,256	0.96	4.63	0
Latin America	Argentina	ARG	2001	37,273,000	3,220	0.95	5.36	0
Latin America	Argentina	ARG	2002	37,628,000	2,984	0.95	7.09	0
Latin America	Argentina	ARG	2003	37,970,000	3,009	0.95	7.38	0
Latin America	Argentina	ARG	2004	38,309,000	3,031	0.94	8.59	0
Latin America	Argentina	ARG	2005	38,648,000	3,100	0.96	6.51	0
Latin America	Argentina	ARG	2006	38,989,000	3,109	0.95	7.00	0
Latin America	Argentina	ARG	2007	39,331,000	3,134	0.95	7.51	0
Latin America	Argentina	ARG	2008	39,676,000	3,154	0.95	7.33	0
Latin America	Argentina	ARG	2009	40,024,000	3,127	0.94	8.11	0
Latin America	Argentina	ARG	2010	40,374,000	3,156	0.95	7.42	0
Latin America	Argentina	ARG	2011	40,729,000	3,153	0.95	7.63	0
Latin America	Argentina	ARG	2011	40,729,000	3,153	0.98	3.86	1
WCANA	Armenia	ARM	1992	3,449,000	2,183	0.93	20.56	0
WCANA	Armenia	ARM	1993	3,370,000	2,102	0.89	30.26	0
WCANA	Armenia	ARM	1994	3,290,000	2,250	0.93	19.58	0
WCANA	Armenia	ARM	1995	3,223,000	2,269	0.93	19.91	0
WCANA	Armenia	ARM	1996	3,173,000	2,413	0.90	21.04	0
WCANA	Armenia	ARM	1997	3,138,000	2,332	0.90	23.05	0
WCANA	Armenia	ARM	1998	3,113,000	2,310	0.92	20.50	0
WCANA	Armenia	ARM	1999	3,094,000	2,279	0.92	20.16	0
WCANA	Armenia	ARM	2000	3,076,000	2,233	0.93	21.84	0
WCANA	Armenia	ARM	2001	3,060,000	2,244	0.93	20.47	0
WCANA	Armenia	ARM	2002	3,047,000	2,288	0.94	17.47	0
WCANA	Armenia	ARM	2003	3,036,000	2,452	0.95	13.41	0
WCANA	Armenia	ARM	2004	3,026,000	2,548	0.97	8.69	0
WCANA	Armenia	ARM	2005	3,015,000	2,652	0.98	5.83	0
WCANA	Armenia	ARM	2006	3,003,000	2,749	0.98	4.09	0
WCANA	Armenia	ARM	2007	2,990,000	2,786	0.99	2.92	0
WCANA	Armenia	ARM	2008	2,977,000	2,830	0.99	2.49	0
WCANA	Armenia	ARM	2009	2,968,000	2,783	0.99	2.09	0
WCANA	Armenia	ARM	2010	2,963,000	2,782	0.99	2.92	0
WCANA	Armenia	ARM	2011	2,964,000	2,802	0.99	2.59	1
WCANA	Armenia	ARM	2011	2,964,000	2,802	0.99	2.59	0
Latin America	Antigua and Barbuda	ATG	1961	55,000	2,007	0.90	31.17	0
Latin America	Antigua and Barbuda	ATG	1962	56,000	2,184	0.86	32.17	0
Latin America	Antigua and Barbuda	ATG	1963	57,000	2,053	0.89	33.04	0
Latin America	Antigua and Barbuda	ATG	1964	59,000	2,123	0.89	28.79	0
Latin America	Antigua and Barbuda	ATG	1965	60,000	2,221	0.88	27.23	0
Latin America	Antigua and Barbuda	ATG	1966	61,000	2,168	0.91	25.45	0
Latin America	Antigua and Barbuda	ATG	1967	62,000	1,957	0.88	40.46	0
Latin America	Antigua and Barbuda	ATG	1968	63,000	2,009	0.89	36.15	0
Latin America	Antigua and Barbuda	ATG	1969	64,000	2,056	0.93	27.44	0
Latin America	Antigua and Barbuda	ATG	1970	65,000	2,241	0.93	19.27	0
Latin America	Antigua and Barbuda	ATG	1971	66,000	2,162	0.93	20.87	0
Latin America	Antigua and Barbuda	ATG	1972	67,000	1,955	0.96	23.03	0
Latin America	Antigua and Barbuda	ATG	1973	68,000	1,865	0.94	30.98	0
Latin America	Antigua and Barbuda	ATG	1974	69,000	1,797	0.95	32.91	0
Latin America	Antigua and Barbuda	ATG	1975	69,000	1,854	0.95	30.70	0
Latin America	Antigua and Barbuda	ATG	1976	70,000	1,791	0.95	34.43	0
Latin America	Antigua and Barbuda	ATG	1977	70,000	1,711	0.95	38.25	0
Latin America	Antigua and Barbuda	ATG	1978	71,000	1,646	0.97	33.70	0
Latin America	Antigua and Barbuda	ATG	1979	71,000	1,745	0.98	27.36	0
Latin America	Antigua and Barbuda	ATG	1980	70,000	1,972	0.97	16.76	0
Latin America	Antigua and Barbuda	ATG	1981	70,000	2,042	0.98	14.43	0
Latin America	Antigua and Barbuda	ATG	1982	69,000	1,953	0.98	15.48	0
Latin America	Antigua and Barbuda	ATG	1983	68,000	2,025	0.99	14.33	0
Latin America	Antigua and Barbuda	ATG	1984	67,000	2,249	0.99	10.16	0
Latin America	Antigua and Barbuda	ATG	1985	66,000	2,193	0.99	10.00	0
Latin America	Antigua and Barbuda	ATG	1986	65,000	2,212	0.99	9.79	0
Latin America	Antigua and Barbuda	ATG	1987	63,000	2,267	0.99	8.15	0
Latin America	Antigua and Barbuda	ATG	1988	63,000	2,363	0.99	7.32	0
Latin America	Antigua and Barbuda	ATG	1989	62,000	2,489	0.99	5.75	0
Latin America	Antigua and Barbuda	ATG	1990	62,000	2,470	0.99	5.68	0
Latin America	Antigua and Barbuda	ATG	1991	62,000	2,528	0.99	5.81	0
Latin America	Antigua and Barbuda	ATG	1992	63,000	2,546	0.99	3.68	0
Latin America	Antigua and Barbuda	ATG	1993	65,000	2,371	1.00	5.23	0
Latin America	Antigua and Barbuda	ATG	1994	67,000	2,253	0.99	7.68	0
Latin America	Antigua and Barbuda	ATG	1995	68,000	2,187	0.99	9.44	0
Latin America	Antigua and Barbuda	ATG	1996	70,000	2,188	0.99	10.23	0
Latin America	Antigua and Barbuda	ATG	1997	72,000	2,161	0.99	12.20	0
Latin America	Antigua and Barbuda	ATG	1998	74,000	2,150	0.99	13.41	0
Latin America	Antigua and Barbuda	ATG	1999	76,000	2,155	0.99	12.59	0
Latin America	Antigua and Barbuda	ATG	2000	78,000	2,149	0.99	11.34	0
Latin America	Antigua and Barbuda	ATG	2001	79,000	2,082	0.99	15.10	0
Latin America	Antigua and Barbuda	ATG	2002	80,000	2,064	0.99	14.99	0
Latin America	Antigua and Barbuda	ATG	2003	81,000	2,070	0.99	15.04	0
Latin America	Antigua and Barbuda	ATG	2004	82,000	2,104	0.98	15.17	0
Latin America	Antigua and Barbuda	ATG	2005	83,000	2,315	0.99	6.20	0
Latin America	Antigua and Barbuda	ATG	2006	83,000	2,318	0.99	9.36	0
Latin America	Antigua and Barbuda	ATG	2007	84,000	2,407	0.99	7.77	0
Latin America	Antigua and Barbuda	ATG	2008	85,000	2,371	0.99	7.94	0
Latin America	Antigua and Barbuda	ATG	2009	86,000	2,298	0.99	9.14	0
Latin America	Antigua and Barbuda	ATG	2010	87,000	2,304	0.99	10.37	0
Latin America	Antigua and Barbuda	ATG	2011	88,000	2,386	0.99	6.54	0
Latin America	Antigua and Barbuda	ATG	2011	88,000	2,386	0.99	5.93	1
High Income NES	Australia	AUS	1961	10,495,000	3,086	0.97	4.98	0
High Income NES	Australia	AUS	1962	10,691,000	3,108	0.97	4.85	0
High Income NES	Australia	AUS	1963	10,893,000	3,164	0.97	4.33	0
High Income NES	Australia	AUS	1964	11,115,000	3,141	0.97	4.62	0
High Income NES	Australia	AUS	1965	11,368,000	3,092	0.97	4.66	0
High Income NES	Australia	AUS	1966	11,657,000	3,157	0.98	3.49	0
High Income NES	Australia	AUS	1967	11,976,000	3,100	0.97	4.12	0
High Income NES	Australia	AUS	1968	12,306,000	3,121	0.97	4.00	0
High Income NES	Australia	AUS	1969	12,621,000	3,123	0.97	3.98	0
High Income NES	Australia	AUS	1970	12,905,000	3,155	0.97	4.09	0
High Income NES	Australia	AUS	1971	13,151,000	3,184	0.97	3.36	0
High Income NES	Australia	AUS	1972	13,364,000	3,225	0.97	3.72	0
High Income NES	Australia	AUS	1973	13,552,000	3,096	0.97	4.62	0
High Income NES	Australia	AUS	1974	13,725,000	3,008	0.98	4.53	0
High Income NES	Australia	AUS	1975	13,893,000	3,088	0.97	4.30	0
High Income NES	Australia	AUS	1976	14,055,000	3,103	0.97	4.83	0
High Income NES	Australia	AUS	1977	14,212,000	3,069	0.97	5.48	0
High Income NES	Australia	AUS	1978	14,369,000	3,023	0.97	5.61	0
High Income NES	Australia	AUS	1979	14,532,000	3,008	0.98	4.84	0
High Income NES	Australia	AUS	1980	14,708,000	3,051	0.97	5.06	0
High Income NES	Australia	AUS	1981	14,898,000	3,068	0.97	5.33	0
High Income NES	Australia	AUS	1982	15,101,000	3,095	0.98	4.37	0
High Income NES	Australia	AUS	1983	15,318,000	3,034	0.98	4.12	0
High Income NES	Australia	AUS	1984	15,549,000	3,082	0.98	3.27	0
High Income NES	Australia	AUS	1985	15,791,000	3,122	0.98	3.80	0
High Income NES	Australia	AUS	1986	16,047,000	3,076	0.98	3.55	0
High Income NES	Australia	AUS	1987	16,316,000	3,105	0.98	3.57	0
High Income NES	Australia	AUS	1988	16,588,000	3,108	0.98	3.50	0
High Income NES	Australia	AUS	1989	16,851,000	3,124	0.98	3.68	0
High Income NES	Australia	AUS	1990	17,097,000	3,164	0.98	3.30	0
High Income NES	Australia	AUS	1991	17,322,000	3,104	0.97	4.25	0
High Income NES	Australia	AUS	1992	17,529,000	3,105	0.97	4.88	0
High Income NES	Australia	AUS	1993	17,725,000	3,034	0.97	5.17	0
High Income NES	Australia	AUS	1994	17,921,000	3,042	0.98	4.17	0
High Income NES	Australia	AUS	1995	18,124,000	3,092	0.98	3.92	0
High Income NES	Australia	AUS	1996	18,339,000	3,062	0.98	3.79	0
High Income NES	Australia	AUS	1997	18,563,000	3,088	0.98	4.31	0
High Income NES	Australia	AUS	1998	18,795,000	3,006	0.98	5.30	0
High Income NES	Australia	AUS	1999	19,027,000	3,005	0.97	5.53	0
High Income NES	Australia	AUS	2000	19,259,000	2,994	0.97	5.83	0
High Income NES	Australia	AUS	2001	19,487,000	3,077	0.97	5.34	0
High Income NES	Australia	AUS	2002	19,715,000	3,071	0.97	5.05	0
High Income NES	Australia	AUS	2003	19,953,000	3,112	0.96	5.79	0
High Income NES	Australia	AUS	2004	20,218,000	3,061	0.97	6.21	0
High Income NES	Australia	AUS	2005	20,521,000	3,114	0.96	6.22	0
High Income NES	Australia	AUS	2006	20,866,000	3,160	0.97	5.38	0
High Income NES	Australia	AUS	2007	21,246,000	3,208	0.97	4.88	0
High Income NES	Australia	AUS	2008	21,645,000	3,204	0.97	4.74	0
High Income NES	Australia	AUS	2009	22,037,000	3,196	0.97	4.93	0
High Income NES	Australia	AUS	2010	22,404,000	3,214	0.97	4.35	0
High Income NES	Australia	AUS	2011	22,741,000	3,250	0.99	2.05	1
High Income NES	Australia	AUS	2011	22,741,000	3,250	0.97	4.57	0
High Income NES	Austria	AUT	1961	7,094,000	3,188	0.95	3.26	0
High Income NES	Austria	AUT	1962	7,139,000	3,191	0.95	3.59	0
High Income NES	Austria	AUT	1963	7,188,000	3,245	0.95	2.94	0
High Income NES	Austria	AUT	1964	7,237,000	3,271	0.95	2.95	0
High Income NES	Austria	AUT	1965	7,285,000	3,215	0.95	3.07	0
High Income NES	Austria	AUT	1966	7,331,000	3,228	0.95	3.17	0
High Income NES	Austria	AUT	1967	7,374,000	3,194	0.95	3.39	0
High Income NES	Austria	AUT	1968	7,414,000	3,219	0.95	3.32	0
High Income NES	Austria	AUT	1969	7,453,000	3,155	0.95	3.61	0
High Income NES	Austria	AUT	1970	7,489,000	3,215	0.95	3.76	0
High Income NES	Austria	AUT	1971	7,525,000	3,228	0.96	3.45	0
High Income NES	Austria	AUT	1972	7,559,000	3,208	0.96	3.47	0
High Income NES	Austria	AUT	1973	7,588,000	3,292	0.95	3.64	0
High Income NES	Austria	AUT	1974	7,609,000	3,202	0.96	4.17	0
High Income NES	Austria	AUT	1975	7,619,000	3,139	0.96	4.06	0
High Income NES	Austria	AUT	1976	7,617,000	3,240	0.95	4.51	0
High Income NES	Austria	AUT	1977	7,604,000	3,190	0.96	4.62	0
High Income NES	Austria	AUT	1978	7,586,000	3,213	0.96	4.36	0
High Income NES	Austria	AUT	1979	7,568,000	3,281	0.96	4.09	0
High Income NES	Austria	AUT	1980	7,555,000	3,350	0.96	4.22	0
High Income NES	Austria	AUT	1981	7,550,000	3,340	0.96	4.11	0
High Income NES	Austria	AUT	1982	7,551,000	3,398	0.96	3.99	0
High Income NES	Austria	AUT	1983	7,558,000	3,358	0.95	5.31	0
High Income NES	Austria	AUT	1984	7,567,000	3,356	0.95	4.87	0
High Income NES	Austria	AUT	1985	7,576,000	3,373	0.95	4.75	0
High Income NES	Austria	AUT	1986	7,584,000	3,425	0.95	4.29	0
High Income NES	Austria	AUT	1987	7,593,000	3,418	0.95	4.10	0
High Income NES	Austria	AUT	1988	7,607,000	3,420	0.94	5.13	0
High Income NES	Austria	AUT	1989	7,631,000	3,473	0.94	4.68	0
High Income NES	Austria	AUT	1990	7,670,000	3,505	0.94	4.25	0
High Income NES	Austria	AUT	1991	7,726,000	3,557	0.94	4.27	0
High Income NES	Austria	AUT	1992	7,797,000	3,538	0.94	4.60	0
High Income NES	Austria	AUT	1993	7,872,000	3,506	0.94	4.60	0
High Income NES	Austria	AUT	1994	7,938,000	3,552	0.94	4.57	0
High Income NES	Austria	AUT	1995	7,985,000	3,574	0.94	4.34	0
High Income NES	Austria	AUT	1996	8,009,000	3,621	0.93	4.64	0
High Income NES	Austria	AUT	1997	8,014,000	3,570	0.94	5.00	0
High Income NES	Austria	AUT	1998	8,009,000	3,701	0.90	5.59	0
High Income NES	Austria	AUT	1999	8,008,000	3,769	0.93	3.77	0
High Income NES	Austria	AUT	2000	8,020,000	3,795	0.92	4.43	0
High Income NES	Austria	AUT	2001	8,049,000	3,804	0.92	3.99	0
High Income NES	Austria	AUT	2002	8,092,000	3,743	0.93	4.14	0
High Income NES	Austria	AUT	2003	8,142,000	3,703	0.92	5.21	0
High Income NES	Austria	AUT	2004	8,193,000	3,690	0.92	5.26	0
High Income NES	Austria	AUT	2005	8,239,000	3,722	0.92	4.98	0
High Income NES	Austria	AUT	2006	8,277,000	3,769	0.91	5.24	0
High Income NES	Austria	AUT	2007	8,311,000	3,785	0.91	4.78	0
High Income NES	Austria	AUT	2008	8,342,000	3,776	0.92	4.57	0
High Income NES	Austria	AUT	2009	8,372,000	3,786	0.92	4.91	0
High Income NES	Austria	AUT	2010	8,402,000	3,773	0.91	5.30	0
High Income NES	Austria	AUT	2011	8,433,000	3,779	0.92	4.77	0
High Income NES	Austria	AUT	2011	8,433,000	3,779	0.92	4.77	1
WCANA	Azerbaijan	AZE	1992	7,451,000	2,315	0.87	26.37	0
WCANA	Azerbaijan	AZE	1993	7,567,000	2,235	0.88	27.96	0
WCANA	Azerbaijan	AZE	1994	7,675,000	2,112	0.88	30.82	0
WCANA	Azerbaijan	AZE	1995	7,771,000	2,112	0.89	28.86	0
WCANA	Azerbaijan	AZE	1996	7,852,000	2,264	0.86	28.99	0
WCANA	Azerbaijan	AZE	1997	7,922,000	2,076	0.88	32.79	0
WCANA	Azerbaijan	AZE	1998	7,984,000	2,115	0.88	31.09	0
WCANA	Azerbaijan	AZE	1999	8,048,000	2,274	0.88	25.91	0
WCANA	Azerbaijan	AZE	2000	8,118,000	2,393	0.88	24.36	0
WCANA	Azerbaijan	AZE	2001	8,195,000	2,461	0.88	22.74	0
WCANA	Azerbaijan	AZE	2002	8,280,000	2,582	0.88	19.72	0
WCANA	Azerbaijan	AZE	2003	8,370,000	2,702	0.89	17.62	0
WCANA	Azerbaijan	AZE	2004	8,465,000	2,838	0.88	17.42	0
WCANA	Azerbaijan	AZE	2005	8,563,000	2,914	0.90	12.34	0
WCANA	Azerbaijan	AZE	2006	8,665,000	2,904	0.90	12.51	0
WCANA	Azerbaijan	AZE	2007	8,770,000	2,890	0.91	12.16	0
WCANA	Azerbaijan	AZE	2008	8,878,000	2,860	0.91	12.88	0
WCANA	Azerbaijan	AZE	2009	8,986,000	2,904	0.92	10.92	0
WCANA	Azerbaijan	AZE	2010	9,095,000	2,943	0.92	9.46	0
WCANA	Azerbaijan	AZE	2011	9,202,000	2,943	0.97	3.86	1
WCANA	Azerbaijan	AZE	2011	9,202,000	2,943	0.93	8.69	0
High Income NES	Belgium	BEL	2000	10,268,000	3,761	0.96	1.75	0
High Income NES	Belgium	BEL	2001	10,301,000	3,779	0.96	1.82	0
High Income NES	Belgium	BEL	2002	10,339,000	3,770	0.96	1.67	0
High Income NES	Belgium	BEL	2003	10,385,000	3,732	0.96	1.70	0
High Income NES	Belgium	BEL	2004	10,441,000	3,741	0.96	1.79	0
High Income NES	Belgium	BEL	2005	10,508,000	3,729	0.96	2.01	0
High Income NES	Belgium	BEL	2006	10,588,000	3,759	0.96	1.93	0
High Income NES	Belgium	BEL	2007	10,678,000	3,771	0.96	1.74	0
High Income NES	Belgium	BEL	2008	10,773,000	3,760	0.96	1.89	0
High Income NES	Belgium	BEL	2009	10,862,000	3,751	0.96	2.03	0
High Income NES	Belgium	BEL	2010	10,941,000	3,754	0.94	2.10	0
High Income NES	Belgium	BEL	2011	11,007,000	3,788	0.95	1.84	1
High Income NES	Belgium	BEL	2011	11,007,000	3,788	0.95	1.85	0
Subsaharan Africa	Benin	BEN	1961	2,466,000	1,737	0.78	48.45	0
Subsaharan Africa	Benin	BEN	1962	2,503,000	1,758	0.78	47.91	0
Subsaharan Africa	Benin	BEN	1963	2,543,000	1,701	0.79	49.75	0
Subsaharan Africa	Benin	BEN	1964	2,586,000	1,670	0.79	50.24	0
Subsaharan Africa	Benin	BEN	1965	2,632,000	1,812	0.78	45.96	0
Subsaharan Africa	Benin	BEN	1966	2,681,000	1,805	0.79	47.58	0
Subsaharan Africa	Benin	BEN	1967	2,733,000	1,833	0.81	42.04	0
Subsaharan Africa	Benin	BEN	1968	2,789,000	1,936	0.80	40.75	0
Subsaharan Africa	Benin	BEN	1969	2,847,000	1,872	0.81	41.73	0
Subsaharan Africa	Benin	BEN	1970	2,908,000	1,811	0.82	42.50	0
Subsaharan Africa	Benin	BEN	1971	2,972,000	1,890	0.81	41.28	0
Subsaharan Africa	Benin	BEN	1972	3,039,000	1,797	0.84	40.95	0
Subsaharan Africa	Benin	BEN	1973	3,110,000	1,875	0.81	41.20	0
Subsaharan Africa	Benin	BEN	1974	3,185,000	1,752	0.81	47.54	0
Subsaharan Africa	Benin	BEN	1975	3,263,000	1,595	0.82	51.87	0
Subsaharan Africa	Benin	BEN	1976	3,346,000	1,897	0.80	41.47	0
Subsaharan Africa	Benin	BEN	1977	3,432,000	1,840	0.81	41.78	0
Subsaharan Africa	Benin	BEN	1978	3,523,000	1,882	0.82	39.45	0
Subsaharan Africa	Benin	BEN	1979	3,619,000	1,977	0.81	38.09	0
Subsaharan Africa	Benin	BEN	1980	3,718,000	1,873	0.79	41.86	0
Subsaharan Africa	Benin	BEN	1981	3,822,000	1,834	0.81	42.76	0
Subsaharan Africa	Benin	BEN	1982	3,931,000	1,856	0.80	45.16	0
Subsaharan Africa	Benin	BEN	1983	4,045,000	1,741	0.81	47.42	0
Subsaharan Africa	Benin	BEN	1984	4,164,000	1,976	0.82	37.79	0
Subsaharan Africa	Benin	BEN	1985	4,287,000	1,967	0.81	38.67	0
Subsaharan Africa	Benin	BEN	1986	4,414,000	1,991	0.82	36.32	0
Subsaharan Africa	Benin	BEN	1987	4,546,000	1,823	0.83	40.25	0
Subsaharan Africa	Benin	BEN	1988	4,685,000	1,925	0.83	35.58	0
Subsaharan Africa	Benin	BEN	1989	4,836,000	2,111	0.80	34.81	0
Subsaharan Africa	Benin	BEN	1990	5,001,000	2,133	0.81	33.46	0
Subsaharan Africa	Benin	BEN	1991	5,183,000	2,198	0.81	32.31	0
Subsaharan Africa	Benin	BEN	1992	5,378,000	2,141	0.83	30.49	0
Subsaharan Africa	Benin	BEN	1993	5,582,000	2,153	0.83	30.82	0
Subsaharan Africa	Benin	BEN	1994	5,787,000	2,176	0.83	30.70	0
Subsaharan Africa	Benin	BEN	1995	5,986,000	2,211	0.83	28.41	0
Subsaharan Africa	Benin	BEN	1996	6,176,000	2,233	0.82	29.76	0
Subsaharan Africa	Benin	BEN	1997	6,361,000	2,242	0.81	31.28	0
Subsaharan Africa	Benin	BEN	1998	6,546,000	2,228	0.81	31.09	0
Subsaharan Africa	Benin	BEN	1999	6,740,000	2,234	0.81	31.44	0
Subsaharan Africa	Benin	BEN	2000	6,949,000	2,242	0.81	30.23	0
Subsaharan Africa	Benin	BEN	2001	7,175,000	2,304	0.80	31.67	0
Subsaharan Africa	Benin	BEN	2002	7,415,000	2,388	0.82	26.95	0
Subsaharan Africa	Benin	BEN	2003	7,666,000	2,346	0.81	29.41	0
Subsaharan Africa	Benin	BEN	2004	7,923,000	2,466	0.79	29.83	0
Subsaharan Africa	Benin	BEN	2005	8,182,000	2,438	0.78	31.37	0
Subsaharan Africa	Benin	BEN	2006	8,444,000	2,457	0.79	30.76	0
Subsaharan Africa	Benin	BEN	2007	8,707,000	2,564	0.80	26.35	0
Subsaharan Africa	Benin	BEN	2008	8,973,000	2,527	0.82	23.38	0
Subsaharan Africa	Benin	BEN	2009	9,241,000	2,590	0.81	24.15	0
Subsaharan Africa	Benin	BEN	2010	9,510,000	2,535	0.81	26.02	0
Subsaharan Africa	Benin	BEN	2011	9,780,000	2,591	0.80	26.11	0
Subsaharan Africa	Benin	BEN	2011	9,780,000	2,591	0.91	14.31	1
Subsaharan Africa	Burkina Faso	BFA	1961	4,895,000	1,323	0.84	55.41	0
Subsaharan Africa	Burkina Faso	BFA	1962	4,960,000	1,306	0.84	57.04	0
Subsaharan Africa	Burkina Faso	BFA	1963	5,028,000	1,452	0.82	51.69	0
Subsaharan Africa	Burkina Faso	BFA	1964	5,099,000	1,555	0.81	46.52	0
Subsaharan Africa	Burkina Faso	BFA	1965	5,175,000	1,573	0.81	45.20	0
Subsaharan Africa	Burkina Faso	BFA	1966	5,256,000	1,560	0.82	46.38	0
Subsaharan Africa	Burkina Faso	BFA	1967	5,343,000	1,587	0.81	47.05	0
Subsaharan Africa	Burkina Faso	BFA	1968	5,434,000	1,600	0.80	48.60	0
Subsaharan Africa	Burkina Faso	BFA	1969	5,528,000	1,600	0.81	45.90	0
Subsaharan Africa	Burkina Faso	BFA	1970	5,625,000	1,543	0.83	45.67	0
Subsaharan Africa	Burkina Faso	BFA	1971	5,723,000	1,521	0.83	45.99	0
Subsaharan Africa	Burkina Faso	BFA	1972	5,825,000	1,459	0.83	47.59	0
Subsaharan Africa	Burkina Faso	BFA	1973	5,930,000	1,434	0.81	50.32	0
Subsaharan Africa	Burkina Faso	BFA	1974	6,040,000	1,461	0.81	50.35	0
Subsaharan Africa	Burkina Faso	BFA	1975	6,155,000	1,506	0.80	51.00	0
Subsaharan Africa	Burkina Faso	BFA	1976	6,274,000	1,568	0.80	49.30	0
Subsaharan Africa	Burkina Faso	BFA	1977	6,399,000	1,398	0.83	52.94	0
Subsaharan Africa	Burkina Faso	BFA	1978	6,531,000	1,581	0.81	47.47	0
Subsaharan Africa	Burkina Faso	BFA	1979	6,672,000	1,679	0.80	44.70	0
Subsaharan Africa	Burkina Faso	BFA	1980	6,823,000	1,565	0.82	47.59	0
Subsaharan Africa	Burkina Faso	BFA	1981	6,985,000	1,505	0.83	48.62	0
Subsaharan Africa	Burkina Faso	BFA	1982	7,158,000	1,668	0.80	44.74	0
Subsaharan Africa	Burkina Faso	BFA	1983	7,341,000	1,586	0.82	45.12	0
Subsaharan Africa	Burkina Faso	BFA	1984	7,531,000	1,547	0.83	47.55	0
Subsaharan Africa	Burkina Faso	BFA	1985	7,728,000	1,728	0.80	43.31	0
Subsaharan Africa	Burkina Faso	BFA	1986	7,931,000	2,043	0.78	35.16	0
Subsaharan Africa	Burkina Faso	BFA	1987	8,140,000	2,026	0.79	35.76	0
Subsaharan Africa	Burkina Faso	BFA	1988	8,356,000	2,022	0.78	35.73	0
Subsaharan Africa	Burkina Faso	BFA	1989	8,580,000	2,081	0.76	36.82	0
Subsaharan Africa	Burkina Faso	BFA	1990	8,811,000	2,194	0.78	33.88	0
Subsaharan Africa	Burkina Faso	BFA	1991	9,050,000	2,225	0.78	33.48	0
Subsaharan Africa	Burkina Faso	BFA	1992	9,297,000	2,290	0.77	32.24	0
Subsaharan Africa	Burkina Faso	BFA	1993	9,552,000	2,310	0.77	32.38	0
Subsaharan Africa	Burkina Faso	BFA	1994	9,817,000	2,339	0.78	31.36	0
Subsaharan Africa	Burkina Faso	BFA	1995	10,090,000	2,334	0.78	32.20	0
Subsaharan Africa	Burkina Faso	BFA	1996	10,373,000	2,335	0.78	31.31	0
Subsaharan Africa	Burkina Faso	BFA	1997	10,665,000	2,308	0.78	33.10	0
Subsaharan Africa	Burkina Faso	BFA	1998	10,968,000	2,283	0.78	32.50	0
Subsaharan Africa	Burkina Faso	BFA	1999	11,282,000	2,336	0.79	30.18	0
Subsaharan Africa	Burkina Faso	BFA	2000	11,608,000	2,315	0.78	31.82	0
Subsaharan Africa	Burkina Faso	BFA	2001	11,946,000	2,325	0.77	32.06	0
Subsaharan Africa	Burkina Faso	BFA	2002	12,296,000	2,406	0.77	31.71	0
Subsaharan Africa	Burkina Faso	BFA	2003	12,659,000	2,492	0.78	29.80	0
Subsaharan Africa	Burkina Faso	BFA	2004	13,034,000	2,508	0.78	29.61	0
Subsaharan Africa	Burkina Faso	BFA	2005	13,422,000	2,463	0.78	31.03	0
Subsaharan Africa	Burkina Faso	BFA	2006	13,822,000	2,559	0.77	30.08	0
Subsaharan Africa	Burkina Faso	BFA	2007	14,235,000	2,545	0.75	32.61	0
Subsaharan Africa	Burkina Faso	BFA	2008	14,660,000	2,586	0.75	32.10	0
Subsaharan Africa	Burkina Faso	BFA	2009	15,095,000	2,636	0.75	32.11	0
Subsaharan Africa	Burkina Faso	BFA	2010	15,540,000	2,674	0.75	31.58	0
Subsaharan Africa	Burkina Faso	BFA	2011	15,995,000	2,659	0.76	31.65	0
Subsaharan Africa	Burkina Faso	BFA	2011	15,995,000	2,659	0.80	25.81	1
South Asia	Bangladesh	BGD	1961	50,954,000	2,154	0.61	62.58	0
South Asia	Bangladesh	BGD	1962	52,403,000	2,126	0.61	63.76	0
South Asia	Bangladesh	BGD	1963	53,909,000	2,171	0.61	62.81	0
South Asia	Bangladesh	BGD	1964	55,503,000	2,156	0.61	62.42	0
South Asia	Bangladesh	BGD	1965	57,200,000	2,118	0.60	64.44	0
South Asia	Bangladesh	BGD	1966	59,030,000	2,110	0.62	64.11	0
South Asia	Bangladesh	BGD	1967	60,967,000	1,967	0.64	66.43	0
South Asia	Bangladesh	BGD	1968	62,909,000	2,073	0.63	64.02	0
South Asia	Bangladesh	BGD	1969	64,720,000	2,126	0.63	61.76	0
South Asia	Bangladesh	BGD	1970	66,309,000	2,202	0.62	59.78	0
South Asia	Bangladesh	BGD	1971	67,628,000	2,034	0.64	63.01	0
South Asia	Bangladesh	BGD	1972	68,730,000	1,874	0.66	66.70	0
South Asia	Bangladesh	BGD	1973	69,751,000	1,975	0.66	61.85	0
South Asia	Bangladesh	BGD	1974	70,883,000	2,054	0.64	61.88	0
South Asia	Bangladesh	BGD	1975	72,265,000	1,944	0.65	64.50	0
South Asia	Bangladesh	BGD	1976	73,945,000	2,088	0.63	62.33	0
South Asia	Bangladesh	BGD	1977	75,880,000	1,897	0.64	67.47	0
South Asia	Bangladesh	BGD	1978	78,012,000	2,029	0.64	62.66	0
South Asia	Bangladesh	BGD	1979	80,242,000	2,084	0.62	62.88	0
South Asia	Bangladesh	BGD	1980	82,498,000	2,020	0.63	64.48	0
South Asia	Bangladesh	BGD	1981	84,764,000	1,996	0.61	66.82	0
South Asia	Bangladesh	BGD	1982	87,061,000	2,028	0.61	66.10	0
South Asia	Bangladesh	BGD	1983	89,400,000	2,054	0.61	64.97	0
South Asia	Bangladesh	BGD	1984	91,804,000	2,026	0.62	65.43	0
South Asia	Bangladesh	BGD	1985	94,288,000	2,063	0.62	63.60	0
South Asia	Bangladesh	BGD	1986	96,852,000	2,064	0.60	66.49	0
South Asia	Bangladesh	BGD	1987	99,477,000	2,133	0.59	65.17	0
South Asia	Bangladesh	BGD	1988	102,133,000	2,102	0.60	65.06	0
South Asia	Bangladesh	BGD	1989	104,779,000	2,084	0.61	65.69	0
South Asia	Bangladesh	BGD	1990	107,386,000	2,104	0.60	65.16	0
South Asia	Bangladesh	BGD	1991	109,935,000	2,110	0.60	66.08	0
South Asia	Bangladesh	BGD	1992	112,431,000	2,106	0.59	66.93	0
South Asia	Bangladesh	BGD	1993	114,898,000	2,003	0.59	70.11	0
South Asia	Bangladesh	BGD	1994	117,369,000	1,991	0.60	69.89	0
South Asia	Bangladesh	BGD	1995	119,870,000	2,027	0.59	69.71	0
South Asia	Bangladesh	BGD	1996	122,401,000	2,036	0.60	69.36	0
South Asia	Bangladesh	BGD	1997	124,945,000	2,095	0.60	67.64	0
South Asia	Bangladesh	BGD	1998	127,479,000	2,150	0.59	68.04	0
South Asia	Bangladesh	BGD	1999	129,967,000	2,260	0.62	61.21	0
South Asia	Bangladesh	BGD	2000	132,383,000	2,249	0.61	63.12	0
South Asia	Bangladesh	BGD	2001	134,730,000	2,322	0.61	61.48	0
South Asia	Bangladesh	BGD	2002	137,006,000	2,306	0.62	60.22	0
South Asia	Bangladesh	BGD	2003	139,186,000	2,341	0.61	60.83	0
South Asia	Bangladesh	BGD	2004	141,235,000	2,375	0.62	58.78	0
South Asia	Bangladesh	BGD	2005	143,135,000	2,365	0.63	58.49	0
South Asia	Bangladesh	BGD	2006	144,869,000	2,365	0.63	59.18	0
South Asia	Bangladesh	BGD	2007	146,457,000	2,411	0.65	55.44	0
South Asia	Bangladesh	BGD	2008	147,970,000	2,384	0.64	57.30	0
South Asia	Bangladesh	BGD	2009	149,503,000	2,422	0.68	52.24	0
South Asia	Bangladesh	BGD	2010	151,125,000	2,434	0.69	50.97	0
South Asia	Bangladesh	BGD	2011	152,862,000	2,427	0.68	52.91	1
South Asia	Bangladesh	BGD	2011	152,862,000	2,427	0.68	52.91	0
Other	Bulgaria	BGR	1961	7,935,000	3,168	0.88	12.81	0
Other	Bulgaria	BGR	1962	8,004,000	3,211	0.87	13.12	0
Other	Bulgaria	BGR	1963	8,073,000	3,278	0.88	11.44	0
Other	Bulgaria	BGR	1964	8,141,000	3,327	0.88	10.56	0
Other	Bulgaria	BGR	1965	8,207,000	3,409	0.88	10.74	0
Other	Bulgaria	BGR	1966	8,269,000	3,484	0.89	8.36	0
Other	Bulgaria	BGR	1967	8,329,000	3,449	0.88	9.08	0
Other	Bulgaria	BGR	1968	8,386,000	3,444	0.87	9.99	0
Other	Bulgaria	BGR	1969	8,441,000	3,473	0.87	9.64	0
Other	Bulgaria	BGR	1970	8,495,000	3,447	0.87	9.96	0
Other	Bulgaria	BGR	1971	8,547,000	3,520	0.87	9.98	0
Other	Bulgaria	BGR	1972	8,597,000	3,465	0.88	9.36	0
Other	Bulgaria	BGR	1973	8,644,000	3,468	0.87	9.30	0
Other	Bulgaria	BGR	1974	8,688,000	3,446	0.90	7.32	0
Other	Bulgaria	BGR	1975	8,727,000	3,495	0.90	6.13	0
Other	Bulgaria	BGR	1976	8,761,000	3,589	0.90	5.13	0
Other	Bulgaria	BGR	1977	8,790,000	3,497	0.90	5.67	0
Other	Bulgaria	BGR	1978	8,816,000	3,566	0.90	5.37	0
Other	Bulgaria	BGR	1979	8,840,000	3,583	0.91	4.76	0
Other	Bulgaria	BGR	1980	8,865,000	3,587	0.90	5.08	0
Other	Bulgaria	BGR	1981	8,891,000	3,657	0.91	3.76	0
Other	Bulgaria	BGR	1982	8,917,000	3,638	0.92	3.42	0
Other	Bulgaria	BGR	1983	8,939,000	3,612	0.91	4.25	0
Other	Bulgaria	BGR	1984	8,955,000	3,603	0.93	3.31	0
Other	Bulgaria	BGR	1985	8,960,000	3,596	0.92	3.44	0
Other	Bulgaria	BGR	1986	8,957,000	3,657	0.92	3.36	0
Other	Bulgaria	BGR	1987	8,944,000	3,678	0.93	2.84	0
Other	Bulgaria	BGR	1988	8,919,000	3,703	0.92	3.05	0
Other	Bulgaria	BGR	1989	8,878,000	3,625	0.93	3.11	0
Other	Bulgaria	BGR	1990	8,821,000	3,124	0.94	5.72	0
Other	Bulgaria	BGR	1991	8,745,000	3,038	0.94	6.56	0
Other	Bulgaria	BGR	1992	8,654,000	3,021	0.94	6.70	0
Other	Bulgaria	BGR	1993	8,552,000	2,957	0.94	7.58	0
Other	Bulgaria	BGR	1994	8,452,000	2,871	0.94	8.47	0
Other	Bulgaria	BGR	1995	8,358,000	2,896	0.95	6.88	0
Other	Bulgaria	BGR	1996	8,275,000	2,737	0.95	9.08	0
Other	Bulgaria	BGR	1997	8,200,000	2,674	0.96	9.31	0
Other	Bulgaria	BGR	1998	8,131,000	2,819	0.98	5.29	0
Other	Bulgaria	BGR	1999	8,066,000	2,873	0.96	6.78	0
Other	Bulgaria	BGR	2000	8,001,000	2,813	0.96	8.13	0
Other	Bulgaria	BGR	2001	7,935,000	2,813	0.94	10.08	0
Other	Bulgaria	BGR	2002	7,870,000	2,778	0.93	12.98	0
Other	Bulgaria	BGR	2003	7,807,000	2,754	0.93	12.61	0
Other	Bulgaria	BGR	2004	7,745,000	2,761	0.93	13.74	0
Other	Bulgaria	BGR	2005	7,683,000	2,722	0.90	19.45	0
Other	Bulgaria	BGR	2006	7,623,000	2,756	0.93	14.99	0
Other	Bulgaria	BGR	2007	7,563,000	2,730	0.91	17.14	0
Other	Bulgaria	BGR	2008	7,504,000	2,691	0.91	18.79	0
Other	Bulgaria	BGR	2009	7,446,000	2,811	0.90	17.46	0
Other	Bulgaria	BGR	2010	7,389,000	2,781	0.90	17.53	0
Other	Bulgaria	BGR	2011	7,333,000	2,872	0.93	10.75	1
Other	Bulgaria	BGR	2011	7,333,000	2,872	0.88	18.43	0
Latin America	Bahamas	BHS	1961	115,000	2,442	0.98	6.31	0
Latin America	Bahamas	BHS	1962	121,000	2,392	0.98	6.60	0
Latin America	Bahamas	BHS	1963	127,000	2,377	0.98	6.96	0
Latin America	Bahamas	BHS	1964	134,000	2,430	0.98	6.09	0
Latin America	Bahamas	BHS	1965	140,000	2,446	0.98	6.66	0
Latin America	Bahamas	BHS	1966	146,000	2,559	0.97	6.20	0
Latin America	Bahamas	BHS	1967	153,000	2,494	0.98	6.12	0
Latin America	Bahamas	BHS	1968	159,000	2,548	0.98	6.00	0
Latin America	Bahamas	BHS	1969	164,000	2,593	0.98	5.62	0
Latin America	Bahamas	BHS	1970	169,000	2,614	0.98	5.36	0
Latin America	Bahamas	BHS	1971	174,000	2,591	0.98	5.18	0
Latin America	Bahamas	BHS	1972	178,000	2,517	0.98	6.51	0
Latin America	Bahamas	BHS	1973	181,000	2,452	0.98	6.68	0
Latin America	Bahamas	BHS	1974	185,000	2,395	0.98	7.94	0
Latin America	Bahamas	BHS	1975	189,000	2,342	0.97	8.77	0
Latin America	Bahamas	BHS	1976	193,000	2,358	0.97	8.89	0
Latin America	Bahamas	BHS	1977	197,000	2,219	0.97	11.20	0
Latin America	Bahamas	BHS	1978	202,000	2,180	0.97	13.45	0
Latin America	Bahamas	BHS	1979	206,000	2,260	0.97	12.11	0
Latin America	Bahamas	BHS	1980	211,000	2,629	0.97	7.73	0
Latin America	Bahamas	BHS	1981	215,000	2,499	0.95	11.70	0
Latin America	Bahamas	BHS	1982	220,000	2,750	0.97	5.65	0
Latin America	Bahamas	BHS	1983	225,000	2,681	0.97	6.18	0
Latin America	Bahamas	BHS	1984	230,000	2,655	0.97	6.05	0
Latin America	Bahamas	BHS	1985	235,000	2,700	0.97	5.64	0
Latin America	Bahamas	BHS	1986	239,000	2,740	0.98	4.80	0
Latin America	Bahamas	BHS	1987	243,000	2,735	0.97	5.13	0
Latin America	Bahamas	BHS	1988	248,000	2,779	0.97	5.76	0
Latin America	Bahamas	BHS	1989	252,000	2,767	0.97	5.10	0
Latin America	Bahamas	BHS	1990	256,000	2,707	0.97	6.29	0
Latin America	Bahamas	BHS	1991	261,000	2,604	0.97	7.04	0
Latin America	Bahamas	BHS	1992	266,000	2,498	0.97	7.69	0
Latin America	Bahamas	BHS	1993	271,000	2,411	0.97	8.60	0
Latin America	Bahamas	BHS	1994	276,000	2,415	0.98	8.16	0
Latin America	Bahamas	BHS	1995	280,000	2,449	0.97	8.60	0
Latin America	Bahamas	BHS	1996	284,000	2,432	0.97	9.03	0
Latin America	Bahamas	BHS	1997	287,000	2,584	0.97	6.87	0
Latin America	Bahamas	BHS	1998	290,000	2,561	0.97	7.21	0
Latin America	Bahamas	BHS	1999	293,000	2,656	0.97	7.65	0
Latin America	Bahamas	BHS	2000	298,000	2,717	0.97	5.81	0
Latin America	Bahamas	BHS	2001	303,000	2,713	0.97	6.25	0
Latin America	Bahamas	BHS	2002	309,000	2,691	0.96	7.87	0
Latin America	Bahamas	BHS	2003	316,000	2,660	0.96	8.88	0
Latin America	Bahamas	BHS	2004	322,000	2,637	0.97	8.65	0
Latin America	Bahamas	BHS	2005	329,000	2,579	0.98	7.54	0
Latin America	Bahamas	BHS	2006	336,000	2,554	0.97	9.03	0
Latin America	Bahamas	BHS	2007	342,000	2,535	0.97	9.40	0
Latin America	Bahamas	BHS	2008	348,000	2,520	0.97	9.61	0
Latin America	Bahamas	BHS	2009	354,000	2,537	0.97	9.01	0
Latin America	Bahamas	BHS	2010	360,000	2,516	0.97	9.45	0
Latin America	Bahamas	BHS	2011	366,000	2,493	0.98	8.34	1
Latin America	Bahamas	BHS	2011	366,000	2,493	0.98	8.64	0
Other	Bosnia and Herzegovina	BIH	1992	4,143,000	2,350	0.93	18.24	0
Other	Bosnia and Herzegovina	BIH	1993	3,883,000	2,457	0.93	15.65	0
Other	Bosnia and Herzegovina	BIH	1994	3,659,000	2,643	0.92	14.49	0
Other	Bosnia and Herzegovina	BIH	1995	3,521,000	2,635	0.93	13.03	0
Other	Bosnia and Herzegovina	BIH	1996	3,486,000	2,873	0.92	10.70	0
Other	Bosnia and Herzegovina	BIH	1997	3,536,000	3,089	0.92	9.96	0
Other	Bosnia and Herzegovina	BIH	1998	3,641,000	3,022	0.93	10.46	0
Other	Bosnia and Herzegovina	BIH	1999	3,752,000	2,933	0.93	11.10	0
Other	Bosnia and Herzegovina	BIH	2000	3,834,000	2,800	0.92	14.37	0
Other	Bosnia and Herzegovina	BIH	2001	3,879,000	2,898	0.93	12.38	0
Other	Bosnia and Herzegovina	BIH	2002	3,898,000	2,903	0.93	12.21	0
Other	Bosnia and Herzegovina	BIH	2003	3,896,000	2,827	0.93	12.14	0
Other	Bosnia and Herzegovina	BIH	2004	3,887,000	3,082	0.95	6.72	0
Other	Bosnia and Herzegovina	BIH	2005	3,880,000	3,031	0.95	6.50	0
Other	Bosnia and Herzegovina	BIH	2006	3,875,000	3,007	0.95	6.62	0
Other	Bosnia and Herzegovina	BIH	2007	3,869,000	3,055	0.95	6.49	0
Other	Bosnia and Herzegovina	BIH	2008	3,861,000	3,087	0.95	6.02	0
Other	Bosnia and Herzegovina	BIH	2009	3,853,000	3,074	0.95	6.11	0
Other	Bosnia and Herzegovina	BIH	2010	3,846,000	3,088	0.95	6.11	0
Other	Bosnia and Herzegovina	BIH	2011	3,839,000	3,120	0.95	6.06	1
Other	Bosnia and Herzegovina	BIH	2011	3,839,000	3,120	0.95	6.06	0
Other	Belarus	BLR	1992	10,265,000	3,093	0.97	3.31	0
Other	Belarus	BLR	1993	10,246,000	3,193	0.98	2.14	0
Other	Belarus	BLR	1994	10,220,000	3,123	0.98	2.16	0
Other	Belarus	BLR	1995	10,189,000	3,192	0.98	2.00	0
Other	Belarus	BLR	1996	10,156,000	3,281	0.98	1.59	0
Other	Belarus	BLR	1997	10,121,000	3,282	0.97	2.20	0
Other	Belarus	BLR	1998	10,081,000	3,217	0.98	2.27	0
Other	Belarus	BLR	1999	10,035,000	3,119	0.98	2.72	0
Other	Belarus	BLR	2000	9,981,000	2,990	0.97	3.93	0
Other	Belarus	BLR	2001	9,920,000	3,042	0.98	3.25	0
Other	Belarus	BLR	2002	9,853,000	2,977	0.98	3.65	0
Other	Belarus	BLR	2003	9,784,000	2,815	0.99	3.69	0
Other	Belarus	BLR	2004	9,720,000	2,895	0.99	3.22	0
Other	Belarus	BLR	2005	9,665,000	2,983	0.98	3.35	0
Other	Belarus	BLR	2006	9,620,000	3,078	0.98	3.57	0
Other	Belarus	BLR	2007	9,585,000	3,180	0.97	3.33	0
Other	Belarus	BLR	2008	9,556,000	3,196	0.97	4.24	0
Other	Belarus	BLR	2009	9,526,000	3,120	0.98	3.64	0
Other	Belarus	BLR	2010	9,491,000	3,162	0.97	3.94	0
Other	Belarus	BLR	2011	9,450,000	3,247	0.97	3.77	0
Other	Belarus	BLR	2011	9,450,000	3,247	0.97	3.77	1
Latin America	Belize	BLZ	1961	95,000	2,121	0.92	20.49	0
Latin America	Belize	BLZ	1962	97,000	2,221	0.92	16.02	0
Latin America	Belize	BLZ	1963	100,000	2,262	0.92	15.19	0
Latin America	Belize	BLZ	1964	103,000	2,261	0.92	14.65	0
Latin America	Belize	BLZ	1965	106,000	2,267	0.91	16.67	0
Latin America	Belize	BLZ	1966	109,000	2,253	0.91	17.83	0
Latin America	Belize	BLZ	1967	113,000	2,280	0.91	18.24	0
Latin America	Belize	BLZ	1968	116,000	2,245	0.90	19.71	0
Latin America	Belize	BLZ	1969	119,000	2,236	0.89	21.77	0
Latin America	Belize	BLZ	1970	122,000	2,269	0.89	21.83	0
Latin America	Belize	BLZ	1971	125,000	2,296	0.91	16.06	0
Latin America	Belize	BLZ	1972	127,000	2,301	0.92	15.64	0
Latin America	Belize	BLZ	1973	129,000	2,305	0.91	15.61	0
Latin America	Belize	BLZ	1974	131,000	2,365	0.94	10.98	0
Latin America	Belize	BLZ	1975	133,000	2,401	0.94	10.15	0
Latin America	Belize	BLZ	1976	135,000	2,385	0.93	12.86	0
Latin America	Belize	BLZ	1977	137,000	2,427	0.92	12.51	0
Latin America	Belize	BLZ	1978	139,000	2,510	0.92	11.13	0
Latin America	Belize	BLZ	1979	141,000	2,542	0.93	10.36	0
Latin America	Belize	BLZ	1980	144,000	2,640	0.93	7.19	0
Latin America	Belize	BLZ	1981	148,000	2,654	0.94	7.00	0
Latin America	Belize	BLZ	1982	151,000	2,623	0.94	7.46	0
Latin America	Belize	BLZ	1983	156,000	2,490	0.90	14.69	0
Latin America	Belize	BLZ	1984	160,000	2,492	0.93	10.00	0
Latin America	Belize	BLZ	1985	165,000	2,467	0.93	10.67	0
Latin America	Belize	BLZ	1986	170,000	2,443	0.91	13.32	0
Latin America	Belize	BLZ	1987	174,000	2,532	0.94	8.53	0
Latin America	Belize	BLZ	1988	179,000	2,490	0.94	9.77	0
Latin America	Belize	BLZ	1989	183,000	2,430	0.94	10.17	0
Latin America	Belize	BLZ	1990	188,000	2,474	0.95	8.75	0
Latin America	Belize	BLZ	1991	191,000	2,512	0.94	9.75	0
Latin America	Belize	BLZ	1992	195,000	2,696	0.96	5.35	0
Latin America	Belize	BLZ	1993	198,000	2,679	0.96	5.43	0
Latin America	Belize	BLZ	1994	202,000	2,635	0.94	7.93	0
Latin America	Belize	BLZ	1995	207,000	2,676	0.93	7.93	0
Latin America	Belize	BLZ	1996	212,000	2,635	0.94	8.30	0
Latin America	Belize	BLZ	1997	218,000	2,647	0.93	8.49	0
Latin America	Belize	BLZ	1998	225,000	2,637	0.94	7.90	0
Latin America	Belize	BLZ	1999	232,000	2,632	0.94	8.25	0
Latin America	Belize	BLZ	2000	239,000	2,668	0.94	6.86	0
Latin America	Belize	BLZ	2001	245,000	2,753	0.95	5.14	0
Latin America	Belize	BLZ	2002	252,000	2,771	0.95	5.87	0
Latin America	Belize	BLZ	2003	258,000	2,779	0.96	4.07	0
Latin America	Belize	BLZ	2004	265,000	2,750	0.93	7.61	0
Latin America	Belize	BLZ	2005	272,000	2,798	0.94	6.59	0
Latin America	Belize	BLZ	2006	279,000	2,783	0.92	8.56	0
Latin America	Belize	BLZ	2007	286,000	2,773	0.91	10.38	0
Latin America	Belize	BLZ	2008	294,000	2,702	0.93	9.57	0
Latin America	Belize	BLZ	2009	301,000	2,744	0.90	12.19	0
Latin America	Belize	BLZ	2010	309,000	2,814	0.92	9.15	0
Latin America	Belize	BLZ	2011	316,000	2,742	0.93	8.33	1
Latin America	Belize	BLZ	2011	316,000	2,742	0.92	10.10	0
Latin America	Bolivia	BOL	1961	3,428,000	1,735	0.94	30.11	0
Latin America	Bolivia	BOL	1962	3,505,000	1,761	0.94	28.95	0
Latin America	Bolivia	BOL	1963	3,585,000	1,808	0.95	26.19	0
Latin America	Bolivia	BOL	1964	3,667,000	1,745	0.95	27.48	0
Latin America	Bolivia	BOL	1965	3,751,000	1,827	0.95	26.14	0
Latin America	Bolivia	BOL	1966	3,838,000	1,836	0.95	24.31	0
Latin America	Bolivia	BOL	1967	3,928,000	1,888	0.95	23.29	0
Latin America	Bolivia	BOL	1968	4,021,000	1,935	0.95	22.22	0
Latin America	Bolivia	BOL	1969	4,117,000	1,913	0.94	25.12	0
Latin America	Bolivia	BOL	1970	4,217,000	2,008	0.93	22.57	0
Latin America	Bolivia	BOL	1971	4,321,000	2,052	0.93	21.22	0
Latin America	Bolivia	BOL	1972	4,429,000	2,010	0.95	20.14	0
Latin America	Bolivia	BOL	1973	4,540,000	1,924	0.95	21.31	0
Latin America	Bolivia	BOL	1974	4,653,000	2,062	0.95	17.67	0
Latin America	Bolivia	BOL	1975	4,768,000	2,130	0.95	16.17	0
Latin America	Bolivia	BOL	1976	4,884,000	2,132	0.95	16.04	0
Latin America	Bolivia	BOL	1977	5,002,000	2,073	0.95	18.59	0
Latin America	Bolivia	BOL	1978	5,122,000	2,116	0.94	19.09	0
Latin America	Bolivia	BOL	1979	5,244,000	2,146	0.93	20.20	0
Latin America	Bolivia	BOL	1980	5,369,000	2,092	0.95	17.13	0
Latin America	Bolivia	BOL	1981	5,497,000	2,072	0.94	18.86	0
Latin America	Bolivia	BOL	1982	5,628,000	2,006	0.94	20.89	0
Latin America	Bolivia	BOL	1983	5,763,000	1,913	0.91	30.35	0
Latin America	Bolivia	BOL	1984	5,900,000	1,996	0.93	23.88	0
Latin America	Bolivia	BOL	1985	6,041,000	2,089	0.92	21.00	0
Latin America	Bolivia	BOL	1986	6,184,000	1,972	0.94	22.68	0
Latin America	Bolivia	BOL	1987	6,331,000	1,993	0.95	20.19	0
Latin America	Bolivia	BOL	1988	6,481,000	1,959	0.94	22.43	0
Latin America	Bolivia	BOL	1989	6,636,000	2,024	0.94	22.01	0
Latin America	Bolivia	BOL	1990	6,794,000	1,940	0.93	26.26	0
Latin America	Bolivia	BOL	1991	6,957,000	2,019	0.91	25.48	0
Latin America	Bolivia	BOL	1992	7,123,000	2,024	0.91	26.82	0
Latin America	Bolivia	BOL	1993	7,293,000	2,007	0.91	26.38	0
Latin America	Bolivia	BOL	1994	7,464,000	1,960	0.93	26.24	0
Latin America	Bolivia	BOL	1995	7,635,000	2,106	0.90	24.98	0
Latin America	Bolivia	BOL	1996	7,807,000	2,043	0.91	26.74	0
Latin America	Bolivia	BOL	1997	7,979,000	2,049	0.92	24.72	0
Latin America	Bolivia	BOL	1998	8,150,000	1,951	0.92	27.07	0
Latin America	Bolivia	BOL	1999	8,322,000	2,035	0.93	23.32	0
Latin America	Bolivia	BOL	2000	8,495,000	2,075	0.92	22.64	0
Latin America	Bolivia	BOL	2001	8,669,000	2,079	0.92	23.55	0
Latin America	Bolivia	BOL	2002	8,843,000	2,101	0.92	22.50	0
Latin America	Bolivia	BOL	2003	9,017,000	2,104	0.91	24.00	0
Latin America	Bolivia	BOL	2004	9,188,000	2,040	0.90	27.36	0
Latin America	Bolivia	BOL	2005	9,355,000	2,097	0.90	25.62	0
Latin America	Bolivia	BOL	2006	9,517,000	2,144	0.88	27.90	0
Latin America	Bolivia	BOL	2007	9,676,000	2,149	0.91	24.39	0
Latin America	Bolivia	BOL	2008	9,834,000	2,132	0.91	24.65	0
Latin America	Bolivia	BOL	2009	9,993,000	2,131	0.89	26.25	0
Latin America	Bolivia	BOL	2010	10,157,000	2,165	0.90	25.12	0
Latin America	Bolivia	BOL	2011	10,324,000	2,251	0.89	23.87	0
Latin America	Bolivia	BOL	2011	10,324,000	2,251	0.95	12.07	1
Latin America	Brazil	BRA	1961	74,988,000	2,208	0.90	22.90	0
Latin America	Brazil	BRA	1962	77,287,000	2,270	0.90	21.64	0
Latin America	Brazil	BRA	1963	79,643,000	2,241	0.91	20.03	0
Latin America	Brazil	BRA	1964	82,017,000	2,305	0.91	18.34	0
Latin America	Brazil	BRA	1965	84,379,000	2,335	0.91	16.78	0
Latin America	Brazil	BRA	1966	86,722,000	2,327	0.91	16.91	0
Latin America	Brazil	BRA	1967	89,052,000	2,371	0.89	18.08	0
Latin America	Brazil	BRA	1968	91,377,000	2,455	0.90	14.65	0
Latin America	Brazil	BRA	1969	93,710,000	2,431	0.90	16.49	0
Latin America	Brazil	BRA	1970	96,060,000	2,405	0.90	16.71	0
Latin America	Brazil	BRA	1971	98,428,000	2,426	0.90	15.88	0
Latin America	Brazil	BRA	1972	100,813,000	2,397	0.90	16.72	0
Latin America	Brazil	BRA	1973	103,229,000	2,383	0.90	19.59	0
Latin America	Brazil	BRA	1974	105,693,000	2,483	0.89	18.67	0
Latin America	Brazil	BRA	1975	108,220,000	2,489	0.88	19.15	0
Latin America	Brazil	BRA	1976	110,808,000	2,518	0.88	19.58	0
Latin America	Brazil	BRA	1977	113,455,000	2,555	0.86	20.71	0
Latin America	Brazil	BRA	1978	116,161,000	2,593	0.86	21.67	0
Latin America	Brazil	BRA	1979	118,924,000	2,706	0.85	19.04	0
Latin America	Brazil	BRA	1980	121,740,000	2,694	0.86	18.36	0
Latin America	Brazil	BRA	1981	124,611,000	2,600	0.86	21.13	0
Latin America	Brazil	BRA	1982	127,525,000	2,642	0.86	19.28	0
Latin America	Brazil	BRA	1983	130,456,000	2,600	0.86	20.50	0
Latin America	Brazil	BRA	1984	133,364,000	2,597	0.85	22.02	0
Latin America	Brazil	BRA	1985	136,223,000	2,632	0.87	18.68	0
Latin America	Brazil	BRA	1986	139,023,000	2,685	0.86	18.84	0
Latin America	Brazil	BRA	1987	141,768,000	2,690	0.86	18.63	0
Latin America	Brazil	BRA	1988	144,453,000	2,687	0.86	19.40	0
Latin America	Brazil	BRA	1989	147,079,000	2,731	0.87	16.24	0
Latin America	Brazil	BRA	1990	149,648,000	2,717	0.87	17.54	0
Latin America	Brazil	BRA	1991	152,154,000	2,778	0.88	14.37	0
Latin America	Brazil	BRA	1992	154,598,000	2,771	0.88	15.00	0
Latin America	Brazil	BRA	1993	157,011,000	2,773	0.88	15.68	0
Latin America	Brazil	BRA	1994	159,433,000	2,817	0.89	14.05	0
Latin America	Brazil	BRA	1995	161,891,000	2,808	0.91	11.74	0
Latin America	Brazil	BRA	1996	164,392,000	2,840	0.92	10.06	0
Latin America	Brazil	BRA	1997	166,925,000	2,848	0.91	10.89	0
Latin America	Brazil	BRA	1998	169,472,000	2,853	0.92	10.01	0
Latin America	Brazil	BRA	1999	172,006,000	2,863	0.92	10.22	0
Latin America	Brazil	BRA	2000	174,505,000	2,882	0.92	10.62	0
Latin America	Brazil	BRA	2001	176,968,000	2,891	0.91	12.37	0
Latin America	Brazil	BRA	2002	179,394,000	2,929	0.91	10.25	0
Latin America	Brazil	BRA	2003	181,753,000	3,067	0.90	9.88	0
Latin America	Brazil	BRA	2004	184,010,000	3,088	0.90	10.08	0
Latin America	Brazil	BRA	2005	186,142,000	3,078	0.91	9.06	0
Latin America	Brazil	BRA	2006	188,134,000	3,096	0.90	9.37	0
Latin America	Brazil	BRA	2007	189,997,000	3,101	0.90	9.50	0
Latin America	Brazil	BRA	2008	191,766,000	3,176	0.91	8.41	0
Latin America	Brazil	BRA	2009	193,491,000	3,167	0.92	7.49	0
Latin America	Brazil	BRA	2010	195,210,000	3,226	0.93	6.56	0
Latin America	Brazil	BRA	2011	196,935,000	3,283	0.93	5.63	0
Latin America	Brazil	BRA	2011	196,935,000	3,283	0.94	4.81	1
Latin America	Barbados	BRB	1961	232,000	2,511	0.93	11.68	0
Latin America	Barbados	BRB	1962	233,000	2,570	0.94	10.18	0
Latin America	Barbados	BRB	1963	234,000	2,644	0.94	9.65	0
Latin America	Barbados	BRB	1964	234,000	2,611	0.94	10.00	0
Latin America	Barbados	BRB	1965	235,000	2,592	0.94	10.82	0
Latin America	Barbados	BRB	1966	236,000	2,608	0.93	10.53	0
Latin America	Barbados	BRB	1967	236,000	2,805	0.92	8.86	0
Latin America	Barbados	BRB	1968	237,000	2,707	0.94	8.83	0
Latin America	Barbados	BRB	1969	238,000	2,700	0.94	9.92	0
Latin America	Barbados	BRB	1970	239,000	2,814	0.96	6.75	0
Latin America	Barbados	BRB	1971	240,000	3,015	0.97	4.69	0
Latin America	Barbados	BRB	1972	241,000	2,904	0.97	6.51	0
Latin America	Barbados	BRB	1973	243,000	2,966	0.95	6.97	0
Latin America	Barbados	BRB	1974	244,000	2,857	0.93	10.28	0
Latin America	Barbados	BRB	1975	246,000	2,795	0.91	13.25	0
Latin America	Barbados	BRB	1976	247,000	2,847	0.91	13.40	0
Latin America	Barbados	BRB	1977	247,000	2,865	0.92	11.45	0
Latin America	Barbados	BRB	1978	248,000	2,970	0.94	8.55	0
Latin America	Barbados	BRB	1979	248,000	2,866	0.93	10.20	0
Latin America	Barbados	BRB	1980	249,000	3,037	0.95	6.63	0
Latin America	Barbados	BRB	1981	250,000	3,027	0.93	8.90	0
Latin America	Barbados	BRB	1982	251,000	2,923	0.95	8.98	0
Latin America	Barbados	BRB	1983	252,000	2,968	0.95	8.51	0
Latin America	Barbados	BRB	1984	253,000	2,915	0.93	9.48	0
Latin America	Barbados	BRB	1985	254,000	2,905	0.93	9.94	0
Latin America	Barbados	BRB	1986	255,000	3,049	0.93	8.30	0
Latin America	Barbados	BRB	1987	257,000	3,090	0.95	5.94	0
Latin America	Barbados	BRB	1988	257,000	3,059	0.94	6.82	0
Latin America	Barbados	BRB	1989	258,000	3,112	0.94	7.52	0
Latin America	Barbados	BRB	1990	259,000	3,083	0.94	8.19	0
Latin America	Barbados	BRB	1991	260,000	2,985	0.95	6.55	0
Latin America	Barbados	BRB	1992	261,000	2,966	0.92	11.09	0
Latin America	Barbados	BRB	1993	262,000	2,884	0.93	10.69	0
Latin America	Barbados	BRB	1994	262,000	2,877	0.94	9.83	0
Latin America	Barbados	BRB	1995	263,000	2,838	0.96	7.55	0
Latin America	Barbados	BRB	1996	264,000	2,886	0.95	7.89	0
Latin America	Barbados	BRB	1997	265,000	2,957	0.95	7.19	0
Latin America	Barbados	BRB	1998	265,000	2,805	0.95	9.52	0
Latin America	Barbados	BRB	1999	266,000	2,922	0.95	6.91	0
Latin America	Barbados	BRB	2000	267,000	2,818	0.95	9.38	0
Latin America	Barbados	BRB	2001	268,000	2,833	0.96	6.74	0
Latin America	Barbados	BRB	2002	270,000	2,798	0.96	6.76	0
Latin America	Barbados	BRB	2003	271,000	2,850	0.96	5.53	0
Latin America	Barbados	BRB	2004	272,000	2,691	0.96	8.28	0
Latin America	Barbados	BRB	2005	274,000	2,786	0.98	5.12	0
Latin America	Barbados	BRB	2006	275,000	2,784	0.97	5.35	0
Latin America	Barbados	BRB	2007	276,000	2,841	0.98	4.82	0
Latin America	Barbados	BRB	2008	278,000	2,910	0.96	5.56	0
Latin America	Barbados	BRB	2009	279,000	2,996	0.96	5.29	0
Latin America	Barbados	BRB	2010	280,000	3,011	0.96	4.74	0
Latin America	Barbados	BRB	2011	282,000	2,998	0.96	5.13	0
Latin America	Barbados	BRB	2011	282,000	2,998	0.96	4.95	1
Southeast Asia	Brunei	BRN	1961	86,000	1,929	0.78	51.40	0
Southeast Asia	Brunei	BRN	1962	90,000	1,967	0.79	49.46	0
Southeast Asia	Brunei	BRN	1963	94,000	1,991	0.81	44.33	0
Southeast Asia	Brunei	BRN	1964	98,000	1,995	0.84	42.07	0
Southeast Asia	Brunei	BRN	1965	103,000	2,024	0.80	45.43	0
Southeast Asia	Brunei	BRN	1966	107,000	2,216	0.87	28.03	0
Southeast Asia	Brunei	BRN	1967	113,000	2,285	0.84	30.84	0
Southeast Asia	Brunei	BRN	1968	118,000	2,150	0.86	33.76	0
Southeast Asia	Brunei	BRN	1969	124,000	2,249	0.86	29.74	0
Southeast Asia	Brunei	BRN	1970	130,000	2,134	0.89	29.43	0
Southeast Asia	Brunei	BRN	1971	136,000	2,277	0.88	26.08	0
Southeast Asia	Brunei	BRN	1972	142,000	2,185	0.89	27.82	0
Southeast Asia	Brunei	BRN	1973	148,000	2,060	0.89	32.63	0
Southeast Asia	Brunei	BRN	1974	154,000	2,083	0.89	31.20	0
Southeast Asia	Brunei	BRN	1975	161,000	2,093	0.89	31.03	0
Southeast Asia	Brunei	BRN	1976	167,000	2,124	0.92	24.19	0
Southeast Asia	Brunei	BRN	1977	174,000	2,108	0.93	22.69	0
Southeast Asia	Brunei	BRN	1978	180,000	2,356	0.94	15.44	0
Southeast Asia	Brunei	BRN	1979	187,000	2,354	0.94	14.18	0
Southeast Asia	Brunei	BRN	1980	193,000	2,558	0.93	12.28	0
Southeast Asia	Brunei	BRN	1981	199,000	2,450	0.96	9.64	0
Southeast Asia	Brunei	BRN	1982	205,000	2,521	0.95	10.24	0
Southeast Asia	Brunei	BRN	1983	211,000	2,633	0.93	10.71	0
Southeast Asia	Brunei	BRN	1984	217,000	2,728	0.91	12.47	0
Southeast Asia	Brunei	BRN	1985	223,000	2,906	0.92	9.11	0
Southeast Asia	Brunei	BRN	1986	229,000	2,717	0.93	10.18	0
Southeast Asia	Brunei	BRN	1987	236,000	2,666	0.93	10.83	0
Southeast Asia	Brunei	BRN	1988	243,000	2,815	0.95	6.91	0
Southeast Asia	Brunei	BRN	1989	250,000	2,882	0.92	9.41	0
Southeast Asia	Brunei	BRN	1990	257,000	2,808	0.93	9.25	0
Southeast Asia	Brunei	BRN	1991	264,000	2,703	0.94	9.22	0
Southeast Asia	Brunei	BRN	1992	272,000	2,830	0.92	10.56	0
Southeast Asia	Brunei	BRN	1993	280,000	2,798	0.92	10.78	0
Southeast Asia	Brunei	BRN	1994	287,000	2,890	0.94	7.33	0
Southeast Asia	Brunei	BRN	1995	295,000	2,838	0.93	9.17	0
Southeast Asia	Brunei	BRN	1996	303,000	2,910	0.94	7.01	0
Southeast Asia	Brunei	BRN	1997	310,000	2,796	0.93	9.70	0
Southeast Asia	Brunei	BRN	1998	317,000	2,823	0.93	8.97	0
Southeast Asia	Brunei	BRN	1999	325,000	2,790	0.92	11.45	0
Southeast Asia	Brunei	BRN	2000	332,000	2,782	0.93	10.27	0
Southeast Asia	Brunei	BRN	2001	339,000	2,850	0.93	9.78	0
Southeast Asia	Brunei	BRN	2002	346,000	2,880	0.94	8.06	0
Southeast Asia	Brunei	BRN	2003	354,000	2,940	0.93	8.18	0
Southeast Asia	Brunei	BRN	2004	361,000	2,986	0.93	7.59	0
Southeast Asia	Brunei	BRN	2005	368,000	2,958	0.93	7.82	0
Southeast Asia	Brunei	BRN	2006	375,000	2,949	0.90	13.08	0
Southeast Asia	Brunei	BRN	2007	381,000	2,883	0.90	14.02	0
Southeast Asia	Brunei	BRN	2008	388,000	2,866	0.92	11.28	0
Southeast Asia	Brunei	BRN	2009	394,000	2,852	0.92	12.78	0
Southeast Asia	Brunei	BRN	2010	401,000	2,852	0.91	14.35	0
Southeast Asia	Brunei	BRN	2011	407,000	2,916	0.90	14.32	1
Southeast Asia	Brunei	BRN	2011	407,000	2,916	0.90	14.32	0
Subsaharan Africa	Botswana	BWA	1961	537,000	1,976	0.86	30.64	0
Subsaharan Africa	Botswana	BWA	1962	550,000	1,911	0.86	32.67	0
Subsaharan Africa	Botswana	BWA	1963	564,000	1,973	0.88	28.66	0
Subsaharan Africa	Botswana	BWA	1964	580,000	1,999	0.88	28.04	0
Subsaharan Africa	Botswana	BWA	1965	596,000	2,008	0.89	25.77	0
Subsaharan Africa	Botswana	BWA	1966	613,000	1,946	0.88	30.39	0
Subsaharan Africa	Botswana	BWA	1967	631,000	2,011	0.86	30.49	0
Subsaharan Africa	Botswana	BWA	1968	651,000	2,052	0.85	30.96	0
Subsaharan Africa	Botswana	BWA	1969	671,000	2,013	0.86	30.40	0
Subsaharan Africa	Botswana	BWA	1970	693,000	2,036	0.88	26.68	0
Subsaharan Africa	Botswana	BWA	1971	716,000	2,122	0.87	25.81	0
Subsaharan Africa	Botswana	BWA	1972	740,000	2,134	0.87	26.09	0
Subsaharan Africa	Botswana	BWA	1973	766,000	1,992	0.86	30.60	0
Subsaharan Africa	Botswana	BWA	1974	793,000	1,870	0.86	36.02	0
Subsaharan Africa	Botswana	BWA	1975	823,000	1,949	0.86	33.02	0
Subsaharan Africa	Botswana	BWA	1976	855,000	1,930	0.87	33.03	0
Subsaharan Africa	Botswana	BWA	1977	889,000	1,992	0.86	31.95	0
Subsaharan Africa	Botswana	BWA	1978	924,000	1,870	0.86	36.18	0
Subsaharan Africa	Botswana	BWA	1979	961,000	2,016	0.89	27.18	0
Subsaharan Africa	Botswana	BWA	1980	998,000	1,969	0.87	32.54	0
Subsaharan Africa	Botswana	BWA	1981	1,034,000	1,981	0.86	34.37	0
Subsaharan Africa	Botswana	BWA	1982	1,071,000	2,012	0.85	34.75	0
Subsaharan Africa	Botswana	BWA	1983	1,108,000	2,086	0.83	37.20	0
Subsaharan Africa	Botswana	BWA	1984	1,146,000	2,205	0.87	25.23	0
Subsaharan Africa	Botswana	BWA	1985	1,185,000	2,164	0.87	27.46	0
Subsaharan Africa	Botswana	BWA	1986	1,224,000	2,170	0.83	33.44	0
Subsaharan Africa	Botswana	BWA	1987	1,263,000	2,180	0.82	34.38	0
Subsaharan Africa	Botswana	BWA	1988	1,303,000	2,201	0.84	31.21	0
Subsaharan Africa	Botswana	BWA	1989	1,343,000	2,110	0.88	28.52	0
Subsaharan Africa	Botswana	BWA	1990	1,384,000	2,214	0.88	24.51	0
Subsaharan Africa	Botswana	BWA	1991	1,425,000	2,218	0.92	20.16	0
Subsaharan Africa	Botswana	BWA	1992	1,465,000	2,195	0.92	19.79	0
Subsaharan Africa	Botswana	BWA	1993	1,505,000	2,061	0.92	22.71	0
Subsaharan Africa	Botswana	BWA	1994	1,545,000	2,181	0.89	24.58	0
Subsaharan Africa	Botswana	BWA	1995	1,583,000	2,182	0.87	27.71	0
Subsaharan Africa	Botswana	BWA	1996	1,621,000	2,211	0.88	26.75	0
Subsaharan Africa	Botswana	BWA	1997	1,657,000	2,161	0.87	29.41	0
Subsaharan Africa	Botswana	BWA	1998	1,692,000	2,076	0.88	32.44	0
Subsaharan Africa	Botswana	BWA	1999	1,725,000	2,111	0.89	28.85	0
Subsaharan Africa	Botswana	BWA	2000	1,755,000	2,079	0.93	23.03	0
Subsaharan Africa	Botswana	BWA	2001	1,783,000	2,151	0.91	24.75	0
Subsaharan Africa	Botswana	BWA	2002	1,809,000	2,089	0.92	23.52	0
Subsaharan Africa	Botswana	BWA	2003	1,833,000	2,104	0.88	31.66	0
Subsaharan Africa	Botswana	BWA	2004	1,855,000	2,190	0.86	33.93	0
Subsaharan Africa	Botswana	BWA	2005	1,876,000	2,197	0.83	38.39	0
Subsaharan Africa	Botswana	BWA	2006	1,896,000	2,147	0.83	40.57	0
Subsaharan Africa	Botswana	BWA	2007	1,915,000	2,154	0.84	38.55	0
Subsaharan Africa	Botswana	BWA	2008	1,934,000	2,172	0.86	34.40	0
Subsaharan Africa	Botswana	BWA	2009	1,952,000	2,168	0.86	35.61	0
Subsaharan Africa	Botswana	BWA	2010	1,969,000	2,219	0.87	31.20	0
Subsaharan Africa	Botswana	BWA	2011	1,987,000	2,263	0.88	29.47	0
Subsaharan Africa	Botswana	BWA	2011	1,987,000	2,263	0.88	29.47	1
Subsaharan Africa	Central African Republic	CAF	1961	1,529,000	2,255	0.77	39.67	0
Subsaharan Africa	Central African Republic	CAF	1962	1,557,000	2,213	0.79	37.74	0
Subsaharan Africa	Central African Republic	CAF	1963	1,586,000	2,146	0.79	38.43	0
Subsaharan Africa	Central African Republic	CAF	1964	1,617,000	2,111	0.80	38.69	0
Subsaharan Africa	Central African Republic	CAF	1965	1,649,000	2,290	0.78	36.15	0
Subsaharan Africa	Central African Republic	CAF	1966	1,683,000	2,077	0.79	41.15	0
Subsaharan Africa	Central African Republic	CAF	1967	1,719,000	2,210	0.79	38.02	0
Subsaharan Africa	Central African Republic	CAF	1968	1,755,000	2,209	0.78	38.53	0
Subsaharan Africa	Central African Republic	CAF	1969	1,792,000	2,252	0.79	36.57	0
Subsaharan Africa	Central African Republic	CAF	1970	1,829,000	2,322	0.79	34.96	0
Subsaharan Africa	Central African Republic	CAF	1971	1,865,000	2,329	0.78	35.10	0
Subsaharan Africa	Central African Republic	CAF	1972	1,901,000	2,337	0.79	34.76	0
Subsaharan Africa	Central African Republic	CAF	1973	1,937,000	2,405	0.79	32.42	0
Subsaharan Africa	Central African Republic	CAF	1974	1,976,000	2,511	0.77	32.65	0
Subsaharan Africa	Central African Republic	CAF	1975	2,017,000	2,346	0.80	32.84	0
Subsaharan Africa	Central African Republic	CAF	1976	2,062,000	2,365	0.80	32.17	0
Subsaharan Africa	Central African Republic	CAF	1977	2,109,000	2,370	0.79	33.04	0
Subsaharan Africa	Central African Republic	CAF	1978	2,159,000	2,326	0.79	34.11	0
Subsaharan Africa	Central African Republic	CAF	1979	2,214,000	2,340	0.79	33.80	0
Subsaharan Africa	Central African Republic	CAF	1980	2,274,000	2,289	0.80	34.27	0
Subsaharan Africa	Central African Republic	CAF	1981	2,340,000	2,297	0.81	33.42	0
Subsaharan Africa	Central African Republic	CAF	1982	2,411,000	2,214	0.82	34.76	0
Subsaharan Africa	Central African Republic	CAF	1983	2,484,000	2,083	0.85	35.27	0
Subsaharan Africa	Central African Republic	CAF	1984	2,556,000	1,898	0.86	39.67	0
Subsaharan Africa	Central African Republic	CAF	1985	2,623,000	1,812	0.88	40.23	0
Subsaharan Africa	Central African Republic	CAF	1986	2,684,000	1,880	0.88	36.21	0
Subsaharan Africa	Central African Republic	CAF	1987	2,741,000	1,843	0.88	38.63	0
Subsaharan Africa	Central African Republic	CAF	1988	2,795,000	1,839	0.88	38.41	0
Subsaharan Africa	Central African Republic	CAF	1989	2,852,000	1,864	0.88	37.26	0
Subsaharan Africa	Central African Republic	CAF	1990	2,913,000	1,876	0.89	34.96	0
Subsaharan Africa	Central African Republic	CAF	1991	2,980,000	1,888	0.90	33.78	0
Subsaharan Africa	Central African Republic	CAF	1992	3,051,000	1,876	0.90	34.35	0
Subsaharan Africa	Central African Republic	CAF	1993	3,125,000	1,849	0.90	34.14	0
Subsaharan Africa	Central African Republic	CAF	1994	3,201,000	1,854	0.90	34.97	0
Subsaharan Africa	Central African Republic	CAF	1995	3,276,000	1,854	0.91	32.97	0
Subsaharan Africa	Central African Republic	CAF	1996	3,350,000	1,886	0.91	30.20	0
Subsaharan Africa	Central African Republic	CAF	1997	3,425,000	1,904	0.90	32.31	0
Subsaharan Africa	Central African Republic	CAF	1998	3,498,000	1,976	0.90	28.96	0
Subsaharan Africa	Central African Republic	CAF	1999	3,570,000	1,915	0.90	32.27	0
Subsaharan Africa	Central African Republic	CAF	2000	3,638,000	1,970	0.90	28.91	0
Subsaharan Africa	Central African Republic	CAF	2001	3,704,000	1,976	0.90	28.72	0
Subsaharan Africa	Central African Republic	CAF	2002	3,767,000	1,984	0.90	28.30	0
Subsaharan Africa	Central African Republic	CAF	2003	3,830,000	1,956	0.90	30.13	0
Subsaharan Africa	Central African Republic	CAF	2004	3,894,000	1,978	0.90	29.08	0
Subsaharan Africa	Central African Republic	CAF	2005	3,961,000	2,016	0.89	30.64	0
Subsaharan Africa	Central African Republic	CAF	2006	4,032,000	2,023	0.90	28.48	0
Subsaharan Africa	Central African Republic	CAF	2007	4,107,000	2,080	0.89	27.36	0
Subsaharan Africa	Central African Republic	CAF	2008	4,185,000	2,126	0.90	25.98	0
Subsaharan Africa	Central African Republic	CAF	2009	4,266,000	2,132	0.89	26.05	0
Subsaharan Africa	Central African Republic	CAF	2010	4,350,000	2,160	0.89	26.39	0
Subsaharan Africa	Central African Republic	CAF	2011	4,436,000	2,149	0.88	27.02	1
Subsaharan Africa	Central African Republic	CAF	2011	4,436,000	2,149	0.88	27.02	0
High Income NES	Canada	CAN	1961	18,295,000	2,803	0.98	3.89	0
High Income NES	Canada	CAN	1962	18,658,000	2,841	0.98	3.98	0
High Income NES	Canada	CAN	1963	19,004,000	2,899	0.98	3.95	0
High Income NES	Canada	CAN	1964	19,345,000	2,795	0.98	4.67	0
High Income NES	Canada	CAN	1965	19,689,000	2,920	0.98	3.72	0
High Income NES	Canada	CAN	1966	20,036,000	2,911	0.98	4.21	0
High Income NES	Canada	CAN	1967	20,384,000	2,934	0.98	4.79	0
High Income NES	Canada	CAN	1968	20,734,000	2,918	0.98	4.80	0
High Income NES	Canada	CAN	1969	21,084,000	2,974	0.98	4.94	0
High Income NES	Canada	CAN	1970	21,434,000	2,949	0.98	4.79	0
High Income NES	Canada	CAN	1971	21,786,000	2,916	0.98	5.06	0
High Income NES	Canada	CAN	1972	22,137,000	2,925	0.98	5.31	0
High Income NES	Canada	CAN	1973	22,484,000	2,951	0.98	5.11	0
High Income NES	Canada	CAN	1974	22,819,000	2,959	0.98	4.77	0
High Income NES	Canada	CAN	1975	23,136,000	2,862	0.98	5.61	0
High Income NES	Canada	CAN	1976	23,435,000	3,012	0.98	4.74	0
High Income NES	Canada	CAN	1977	23,719,000	2,994	0.98	4.83	0
High Income NES	Canada	CAN	1978	23,990,000	2,924	0.98	5.22	0
High Income NES	Canada	CAN	1979	24,253,000	2,917	0.98	5.25	0
High Income NES	Canada	CAN	1980	24,511,000	2,935	0.97	5.90	0
High Income NES	Canada	CAN	1981	24,764,000	2,889	0.98	5.41	0
High Income NES	Canada	CAN	1982	25,013,000	2,955	0.98	3.96	0
High Income NES	Canada	CAN	1983	25,268,000	2,906	0.98	6.08	0
High Income NES	Canada	CAN	1984	25,542,000	2,982	0.97	5.51	0
High Income NES	Canada	CAN	1985	25,843,000	3,030	0.97	5.51	0
High Income NES	Canada	CAN	1986	26,177,000	3,061	0.97	5.12	0
High Income NES	Canada	CAN	1987	26,537,000	3,112	0.97	3.72	0
High Income NES	Canada	CAN	1988	26,914,000	2,996	0.97	4.97	0
High Income NES	Canada	CAN	1989	27,292,000	3,021	0.97	4.62	0
High Income NES	Canada	CAN	1990	27,658,000	3,000	0.98	4.29	0
High Income NES	Canada	CAN	1991	28,009,000	3,016	0.98	3.99	0
High Income NES	Canada	CAN	1992	28,349,000	3,073	0.98	3.74	0
High Income NES	Canada	CAN	1993	28,676,000	3,102	0.97	3.93	0
High Income NES	Canada	CAN	1994	28,991,000	3,178	0.97	3.17	0
High Income NES	Canada	CAN	1995	29,295,000	3,183	0.97	3.65	0
High Income NES	Canada	CAN	1996	29,586,000	3,227	0.97	3.45	0
High Income NES	Canada	CAN	1997	29,867,000	3,363	0.96	3.37	0
High Income NES	Canada	CAN	1998	30,141,000	3,424	0.96	3.21	0
High Income NES	Canada	CAN	1999	30,416,000	3,459	0.96	2.86	0
High Income NES	Canada	CAN	2000	30,697,000	3,491	0.95	2.74	0
High Income NES	Canada	CAN	2001	30,987,000	3,497	0.95	2.89	0
High Income NES	Canada	CAN	2002	31,284,000	3,522	0.95	2.70	0
High Income NES	Canada	CAN	2003	31,592,000	3,515	0.94	3.50	0
High Income NES	Canada	CAN	2004	31,914,000	3,518	0.94	3.46	0
High Income NES	Canada	CAN	2005	32,253,000	3,490	0.94	3.76	0
High Income NES	Canada	CAN	2006	32,611,000	3,469	0.95	3.63	0
High Income NES	Canada	CAN	2007	32,986,000	3,470	0.95	3.43	0
High Income NES	Canada	CAN	2008	33,370,000	3,443	0.95	3.56	0
High Income NES	Canada	CAN	2009	33,753,000	3,377	0.96	3.57	0
High Income NES	Canada	CAN	2010	34,126,000	3,375	0.96	3.25	0
High Income NES	Canada	CAN	2011	34,487,000	3,402	0.97	2.21	1
High Income NES	Canada	CAN	2011	34,487,000	3,402	0.96	2.71	0
High Income NES	Switzerland	CHE	1961	5,393,000	3,571	0.95	2.69	0
High Income NES	Switzerland	CHE	1962	5,503,000	3,478	0.94	3.78	0
High Income NES	Switzerland	CHE	1963	5,618,000	3,403	0.95	3.12	0
High Income NES	Switzerland	CHE	1964	5,729,000	3,442	0.96	3.16	0
High Income NES	Switzerland	CHE	1965	5,830,000	3,443	0.95	3.42	0
High Income NES	Switzerland	CHE	1966	5,917,000	3,446	0.96	3.13	0
High Income NES	Switzerland	CHE	1967	5,992,000	3,299	0.97	3.73	0
High Income NES	Switzerland	CHE	1968	6,056,000	3,419	0.96	3.55	0
High Income NES	Switzerland	CHE	1969	6,115,000	3,424	0.96	3.50	0
High Income NES	Switzerland	CHE	1970	6,169,000	3,495	0.96	3.35	0
High Income NES	Switzerland	CHE	1971	6,222,000	3,449	0.96	3.65	0
High Income NES	Switzerland	CHE	1972	6,270,000	3,514	0.95	3.62	0
High Income NES	Switzerland	CHE	1973	6,311,000	3,536	0.95	3.72	0
High Income NES	Switzerland	CHE	1974	6,341,000	3,407	0.97	4.00	0
High Income NES	Switzerland	CHE	1975	6,356,000	3,226	0.97	4.69	0
High Income NES	Switzerland	CHE	1976	6,355,000	3,307	0.97	4.25	0
High Income NES	Switzerland	CHE	1977	6,341,000	3,490	0.97	3.85	0
High Income NES	Switzerland	CHE	1978	6,322,000	3,449	0.97	3.38	0
High Income NES	Switzerland	CHE	1979	6,307,000	3,397	0.97	4.33	0
High Income NES	Switzerland	CHE	1980	6,304,000	3,506	0.97	3.77	0
High Income NES	Switzerland	CHE	1981	6,316,000	3,516	0.97	3.04	0
High Income NES	Switzerland	CHE	1982	6,341,000	3,475	0.97	3.57	0
High Income NES	Switzerland	CHE	1983	6,377,000	3,452	0.97	4.42	0
High Income NES	Switzerland	CHE	1984	6,416,000	3,407	0.97	4.21	0
High Income NES	Switzerland	CHE	1985	6,456,000	3,403	0.97	4.11	0
High Income NES	Switzerland	CHE	1986	6,493,000	3,424	0.97	4.43	0
High Income NES	Switzerland	CHE	1987	6,531,000	3,433	0.97	4.43	0
High Income NES	Switzerland	CHE	1988	6,571,000	3,434	0.97	4.42	0
High Income NES	Switzerland	CHE	1989	6,618,000	3,422	0.96	4.60	0
High Income NES	Switzerland	CHE	1990	6,674,000	3,435	0.96	4.62	0
High Income NES	Switzerland	CHE	1991	6,740,000	3,351	0.97	4.45	0
High Income NES	Switzerland	CHE	1992	6,814,000	3,410	0.96	4.38	0
High Income NES	Switzerland	CHE	1993	6,890,000	3,340	0.97	4.52	0
High Income NES	Switzerland	CHE	1994	6,960,000	3,308	0.97	4.56	0
High Income NES	Switzerland	CHE	1995	7,017,000	3,307	0.97	4.28	0
High Income NES	Switzerland	CHE	1996	7,060,000	3,338	0.97	4.63	0
High Income NES	Switzerland	CHE	1997	7,090,000	3,317	0.97	4.64	0
High Income NES	Switzerland	CHE	1998	7,114,000	3,323	0.97	4.53	0
High Income NES	Switzerland	CHE	1999	7,137,000	3,321	0.96	4.87	0
High Income NES	Switzerland	CHE	2000	7,166,000	3,440	0.96	4.04	0
High Income NES	Switzerland	CHE	2001	7,201,000	3,378	0.96	4.67	0
High Income NES	Switzerland	CHE	2002	7,242,000	3,433	0.96	4.67	0
High Income NES	Switzerland	CHE	2003	7,289,000	3,428	0.96	4.73	0
High Income NES	Switzerland	CHE	2004	7,345,000	3,405	0.96	5.08	0
High Income NES	Switzerland	CHE	2005	7,409,000	3,384	0.96	5.40	0
High Income NES	Switzerland	CHE	2006	7,482,000	3,428	0.95	5.45	0
High Income NES	Switzerland	CHE	2007	7,565,000	3,424	0.96	5.06	0
High Income NES	Switzerland	CHE	2008	7,653,000	3,443	0.96	4.93	0
High Income NES	Switzerland	CHE	2009	7,743,000	3,464	0.96	4.64	0
High Income NES	Switzerland	CHE	2010	7,831,000	3,459	0.96	4.51	0
High Income NES	Switzerland	CHE	2011	7,915,000	3,485	0.96	4.35	1
High Income NES	Switzerland	CHE	2011	7,915,000	3,485	0.96	4.35	0
Latin America	Chile	CHL	1961	7,846,000	2,498	0.97	6.83	0
Latin America	Chile	CHL	1962	8,048,000	2,535	0.97	5.99	0
Latin America	Chile	CHL	1963	8,252,000	2,629	0.96	5.56	0
Latin America	Chile	CHL	1964	8,455,000	2,582	0.96	6.59	0
Latin America	Chile	CHL	1965	8,654,000	2,562	0.97	6.15	0
Latin America	Chile	CHL	1966	8,848,000	2,648	0.97	5.27	0
Latin America	Chile	CHL	1967	9,036,000	2,622	0.96	6.43	0
Latin America	Chile	CHL	1968	9,220,000	2,650	0.96	6.46	0
Latin America	Chile	CHL	1969	9,401,000	2,644	0.95	6.75	0
Latin America	Chile	CHL	1970	9,579,000	2,637	0.96	6.43	0
Latin America	Chile	CHL	1971	9,755,000	2,707	0.94	7.06	0
Latin America	Chile	CHL	1972	9,930,000	2,720	0.94	6.88	0
Latin America	Chile	CHL	1973	10,100,000	2,571	0.92	11.62	0
Latin America	Chile	CHL	1974	10,266,000	2,717	0.95	6.64	0
Latin America	Chile	CHL	1975	10,426,000	2,486	0.96	9.07	0
Latin America	Chile	CHL	1976	10,580,000	2,599	0.95	9.02	0
Latin America	Chile	CHL	1977	10,730,000	2,555	0.95	9.11	0
Latin America	Chile	CHL	1978	10,878,000	2,613	0.95	8.43	0
Latin America	Chile	CHL	1979	11,031,000	2,651	0.96	7.37	0
Latin America	Chile	CHL	1980	11,192,000	2,678	0.95	7.44	0
Latin America	Chile	CHL	1981	11,363,000	2,697	0.96	6.52	0
Latin America	Chile	CHL	1982	11,543,000	2,601	0.96	7.74	0
Latin America	Chile	CHL	1983	11,732,000	2,539	0.96	9.07	0
Latin America	Chile	CHL	1984	11,927,000	2,571	0.95	9.14	0
Latin America	Chile	CHL	1985	12,127,000	2,480	0.94	12.15	0
Latin America	Chile	CHL	1986	12,332,000	2,484	0.93	13.59	0
Latin America	Chile	CHL	1987	12,541,000	2,482	0.94	12.50	0
Latin America	Chile	CHL	1988	12,757,000	2,460	0.95	11.16	0
Latin America	Chile	CHL	1989	12,981,000	2,500	0.96	9.08	0
Latin America	Chile	CHL	1990	13,214,000	2,568	0.95	9.18	0
Latin America	Chile	CHL	1991	13,456,000	2,598	0.96	8.32	0
Latin America	Chile	CHL	1992	13,706,000	2,707	0.95	7.25	0
Latin America	Chile	CHL	1993	13,958,000	2,709	0.96	6.35	0
Latin America	Chile	CHL	1994	14,205,000	2,743	0.96	6.20	0
Latin America	Chile	CHL	1995	14,440,000	2,755	0.97	5.52	0
Latin America	Chile	CHL	1996	14,662,000	2,779	0.96	6.57	0
Latin America	Chile	CHL	1997	14,872,000	2,791	0.94	8.62	0
Latin America	Chile	CHL	1998	15,072,000	2,791	0.94	8.85	0
Latin America	Chile	CHL	1999	15,266,000	2,800	0.93	9.66	0
Latin America	Chile	CHL	2000	15,454,000	2,831	0.93	9.18	0
Latin America	Chile	CHL	2001	15,639,000	2,865	0.93	9.43	0
Latin America	Chile	CHL	2002	15,820,000	2,898	0.93	8.56	0
Latin America	Chile	CHL	2003	15,996,000	2,888	0.94	8.41	0
Latin America	Chile	CHL	2004	16,168,000	2,918	0.93	8.87	0
Latin America	Chile	CHL	2005	16,338,000	2,910	0.93	9.18	0
Latin America	Chile	CHL	2006	16,505,000	2,957	0.93	8.78	0
Latin America	Chile	CHL	2007	16,669,000	2,938	0.92	10.78	0
Latin America	Chile	CHL	2008	16,831,000	2,951	0.92	9.69	0
Latin America	Chile	CHL	2009	16,992,000	2,910	0.92	11.08	0
Latin America	Chile	CHL	2010	17,151,000	2,949	0.92	10.80	0
Latin America	Chile	CHL	2011	17,308,000	2,992	0.92	10.70	0
Latin America	Chile	CHL	2011	17,308,000	2,992	0.93	7.90	1
East Asia	China	CHN	1961	675,173,000	1,437	0.89	41.81	0
East Asia	China	CHN	1962	686,277,000	1,545	0.87	38.38	0
East Asia	China	CHN	1963	698,324,000	1,608	0.86	39.37	0
East Asia	China	CHN	1964	712,071,000	1,678	0.85	38.60	0
East Asia	China	CHN	1965	728,010,000	1,809	0.84	34.67	0
East Asia	China	CHN	1966	746,346,000	1,875	0.83	34.00	0
East Asia	China	CHN	1967	766,783,000	1,831	0.84	35.60	0
East Asia	China	CHN	1968	788,658,000	1,769	0.84	38.19	0
East Asia	China	CHN	1969	811,029,000	1,753	0.84	38.72	0
East Asia	China	CHN	1970	833,146,000	1,855	0.82	38.72	0
East Asia	China	CHN	1971	854,876,000	1,860	0.82	37.92	0
East Asia	China	CHN	1972	876,240,000	1,841	0.82	40.13	0
East Asia	China	CHN	1973	896,847,000	1,915	0.82	37.08	0
East Asia	China	CHN	1974	916,273,000	1,912	0.82	37.92	0
East Asia	China	CHN	1975	934,253,000	1,929	0.82	38.36	0
East Asia	China	CHN	1976	950,601,000	1,894	0.81	40.61	0
East Asia	China	CHN	1977	965,463,000	1,933	0.81	40.18	0
East Asia	China	CHN	1978	979,364,000	2,079	0.80	36.72	0
East Asia	China	CHN	1979	993,055,000	2,093	0.80	37.44	0
East Asia	China	CHN	1980	1,007,126,000	2,162	0.80	36.81	0
East Asia	China	CHN	1981	1,021,606,000	2,177	0.80	36.44	0
East Asia	China	CHN	1982	1,036,453,000	2,335	0.78	35.18	0
East Asia	China	CHN	1983	1,052,063,000	2,409	0.78	33.77	0
East Asia	China	CHN	1984	1,068,905,000	2,440	0.79	32.50	0
East Asia	China	CHN	1985	1,087,236,000	2,436	0.79	32.52	0
East Asia	China	CHN	1986	1,107,277,000	2,432	0.80	31.17	0
East Asia	China	CHN	1987	1,128,752,000	2,446	0.81	30.33	0
East Asia	China	CHN	1988	1,150,765,000	2,423	0.83	26.93	0
East Asia	China	CHN	1989	1,172,092,000	2,414	0.84	26.73	0
East Asia	China	CHN	1990	1,191,815,000	2,509	0.82	27.90	0
East Asia	China	CHN	1991	1,209,655,000	2,443	0.85	24.81	0
East Asia	China	CHN	1992	1,225,776,000	2,465	0.86	22.57	0
East Asia	China	CHN	1993	1,240,258,000	2,551	0.88	19.07	0
East Asia	China	CHN	1994	1,253,340,000	2,614	0.89	17.00	0
East Asia	China	CHN	1995	1,265,229,000	2,698	0.89	15.21	0
East Asia	China	CHN	1996	1,275,896,000	2,702	0.91	13.25	0
East Asia	China	CHN	1997	1,285,339,000	2,732	0.91	13.04	0
East Asia	China	CHN	1998	1,293,859,000	2,773	0.91	12.37	0
East Asia	China	CHN	1999	1,301,851,000	2,767	0.92	11.46	0
East Asia	China	CHN	2000	1,309,631,000	2,815	0.94	9.79	0
East Asia	China	CHN	2001	1,317,322,000	2,821	0.94	9.56	0
East Asia	China	CHN	2002	1,324,949,000	2,837	0.95	8.93	0
East Asia	China	CHN	2003	1,332,606,000	2,832	0.95	8.48	0
East Asia	China	CHN	2004	1,340,363,000	2,862	0.96	7.91	0
East Asia	China	CHN	2005	1,348,270,000	2,884	0.96	7.57	0
East Asia	China	CHN	2006	1,356,377,000	2,890	0.96	7.24	0
East Asia	China	CHN	2007	1,364,705,000	2,921	0.97	6.56	0
East Asia	China	CHN	2008	1,373,219,000	2,976	0.97	5.95	0
East Asia	China	CHN	2009	1,381,857,000	2,994	0.97	5.75	0
East Asia	China	CHN	2010	1,390,552,000	3,041	0.97	5.31	0
East Asia	China	CHN	2011	1,399,292,000	3,079	0.97	5.11	0
East Asia	China	CHN	2011	1,399,292,000	3,079	0.97	5.11	1
Subsaharan Africa	C��te d'Ivoire	CIV	1961	3,602,000	2,325	0.89	21.67	0
Subsaharan Africa	C��te d'Ivoire	CIV	1962	3,741,000	2,420	0.89	18.62	0
Subsaharan Africa	C��te d'Ivoire	CIV	1963	3,890,000	2,494	0.86	21.29	0
Subsaharan Africa	C��te d'Ivoire	CIV	1964	4,050,000	2,559	0.87	18.63	0
Subsaharan Africa	C��te d'Ivoire	CIV	1965	4,220,000	2,603	0.86	19.28	0
Subsaharan Africa	C��te d'Ivoire	CIV	1966	4,400,000	2,577	0.86	19.24	0
Subsaharan Africa	C��te d'Ivoire	CIV	1967	4,591,000	2,568	0.87	18.85	0
Subsaharan Africa	C��te d'Ivoire	CIV	1968	4,794,000	2,673	0.85	18.75	0
Subsaharan Africa	C��te d'Ivoire	CIV	1969	5,011,000	2,629	0.86	18.39	0
Subsaharan Africa	C��te d'Ivoire	CIV	1970	5,242,000	2,658	0.85	18.57	0
Subsaharan Africa	C��te d'Ivoire	CIV	1971	5,488,000	2,595	0.86	18.15	0
Subsaharan Africa	C��te d'Ivoire	CIV	1972	5,748,000	2,562	0.86	19.83	0
Subsaharan Africa	C��te d'Ivoire	CIV	1973	6,021,000	2,531	0.86	20.35	0
Subsaharan Africa	C��te d'Ivoire	CIV	1974	6,308,000	2,524	0.86	19.81	0
Subsaharan Africa	C��te d'Ivoire	CIV	1975	6,606,000	2,694	0.86	16.24	0
Subsaharan Africa	C��te d'Ivoire	CIV	1976	6,916,000	2,702	0.86	15.86	0
Subsaharan Africa	C��te d'Ivoire	CIV	1977	7,237,000	2,716	0.86	15.66	0
Subsaharan Africa	C��te d'Ivoire	CIV	1978	7,569,000	2,761	0.86	15.50	0
Subsaharan Africa	C��te d'Ivoire	CIV	1979	7,912,000	2,906	0.85	14.52	0
Subsaharan Africa	C��te d'Ivoire	CIV	1980	8,266,000	2,915	0.84	16.63	0
Subsaharan Africa	C��te d'Ivoire	CIV	1981	8,630,000	2,976	0.83	16.53	0
Subsaharan Africa	C��te d'Ivoire	CIV	1982	9,005,000	2,921	0.82	18.71	0
Subsaharan Africa	C��te d'Ivoire	CIV	1983	9,386,000	2,819	0.81	21.64	0
Subsaharan Africa	C��te d'Ivoire	CIV	1984	9,772,000	2,859	0.83	19.40	0
Subsaharan Africa	C��te d'Ivoire	CIV	1985	10,158,000	2,785	0.84	19.42	0
Subsaharan Africa	C��te d'Ivoire	CIV	1986	10,544,000	2,767	0.83	20.48	0
Subsaharan Africa	C��te d'Ivoire	CIV	1987	10,929,000	2,662	0.84	21.23	0
Subsaharan Africa	C��te d'Ivoire	CIV	1988	11,316,000	2,667	0.84	20.29	0
Subsaharan Africa	C��te d'Ivoire	CIV	1989	11,711,000	2,609	0.84	22.51	0
Subsaharan Africa	C��te d'Ivoire	CIV	1990	12,116,000	2,566	0.85	22.76	0
Subsaharan Africa	C��te d'Ivoire	CIV	1991	12,530,000	2,580	0.83	25.16	0
Subsaharan Africa	C��te d'Ivoire	CIV	1992	12,951,000	2,588	0.83	25.49	0
Subsaharan Africa	C��te d'Ivoire	CIV	1993	13,375,000	2,516	0.83	26.60	0
Subsaharan Africa	C��te d'Ivoire	CIV	1994	13,799,000	2,539	0.82	27.09	0
Subsaharan Africa	C��te d'Ivoire	CIV	1995	14,217,000	2,574	0.82	26.82	0
Subsaharan Africa	C��te d'Ivoire	CIV	1996	14,632,000	2,609	0.82	25.62	0
Subsaharan Africa	C��te d'Ivoire	CIV	1997	15,042,000	2,671	0.82	23.19	0
Subsaharan Africa	C��te d'Ivoire	CIV	1998	15,436,000	2,637	0.83	23.32	0
Subsaharan Africa	C��te d'Ivoire	CIV	1999	15,802,000	2,643	0.84	22.70	0
Subsaharan Africa	C��te d'Ivoire	CIV	2000	16,131,000	2,609	0.82	24.48	0
Subsaharan Africa	C��te d'Ivoire	CIV	2001	16,420,000	2,624	0.82	25.48	0
Subsaharan Africa	C��te d'Ivoire	CIV	2002	16,675,000	2,659	0.82	24.20	0
Subsaharan Africa	C��te d'Ivoire	CIV	2003	16,910,000	2,682	0.83	24.03	0
Subsaharan Africa	C��te d'Ivoire	CIV	2004	17,144,000	2,735	0.82	23.42	0
Subsaharan Africa	C��te d'Ivoire	CIV	2005	17,394,000	2,787	0.83	21.90	0
Subsaharan Africa	C��te d'Ivoire	CIV	2006	17,662,000	2,783	0.83	21.89	0
Subsaharan Africa	C��te d'Ivoire	CIV	2007	17,949,000	2,788	0.83	21.10	0
Subsaharan Africa	C��te d'Ivoire	CIV	2008	18,260,000	2,733	0.83	21.83	0
Subsaharan Africa	C��te d'Ivoire	CIV	2009	18,601,000	2,726	0.84	21.65	0
Subsaharan Africa	C��te d'Ivoire	CIV	2010	18,977,000	2,735	0.84	21.62	0
Subsaharan Africa	C��te d'Ivoire	CIV	2011	19,390,000	2,780	0.93	10.91	1
Subsaharan Africa	C��te d'Ivoire	CIV	2011	19,390,000	2,780	0.83	21.48	0
Subsaharan Africa	Cameroon	CMR	1961	5,475,000	2,003	0.83	34.59	0
Subsaharan Africa	Cameroon	CMR	1962	5,594,000	2,011	0.83	34.23	0
Subsaharan Africa	Cameroon	CMR	1963	5,719,000	2,055	0.82	33.60	0
Subsaharan Africa	Cameroon	CMR	1964	5,850,000	2,061	0.83	32.59	0
Subsaharan Africa	Cameroon	CMR	1965	5,988,000	1,955	0.83	34.68	0
Subsaharan Africa	Cameroon	CMR	1966	6,131,000	2,028	0.83	33.00	0
Subsaharan Africa	Cameroon	CMR	1967	6,281,000	2,034	0.83	33.28	0
Subsaharan Africa	Cameroon	CMR	1968	6,437,000	2,099	0.83	32.56	0
Subsaharan Africa	Cameroon	CMR	1969	6,600,000	2,149	0.83	31.46	0
Subsaharan Africa	Cameroon	CMR	1970	6,771,000	2,161	0.84	29.21	0
Subsaharan Africa	Cameroon	CMR	1971	6,949,000	2,215	0.83	28.45	0
Subsaharan Africa	Cameroon	CMR	1972	7,134,000	2,256	0.83	27.96	0
Subsaharan Africa	Cameroon	CMR	1973	7,328,000	2,237	0.82	28.59	0
Subsaharan Africa	Cameroon	CMR	1974	7,530,000	2,347	0.82	26.93	0
Subsaharan Africa	Cameroon	CMR	1975	7,740,000	2,330	0.82	26.44	0
Subsaharan Africa	Cameroon	CMR	1976	7,960,000	2,284	0.83	26.68	0
Subsaharan Africa	Cameroon	CMR	1977	8,188,000	2,267	0.84	26.77	0
Subsaharan Africa	Cameroon	CMR	1978	8,426,000	2,236	0.83	27.87	0
Subsaharan Africa	Cameroon	CMR	1979	8,674,000	2,267	0.84	27.16	0
Subsaharan Africa	Cameroon	CMR	1980	8,932,000	2,245	0.84	27.03	0
Subsaharan Africa	Cameroon	CMR	1981	9,201,000	2,179	0.86	25.90	0
Subsaharan Africa	Cameroon	CMR	1982	9,481,000	2,169	0.86	25.52	0
Subsaharan Africa	Cameroon	CMR	1983	9,771,000	2,127	0.86	27.54	0
Subsaharan Africa	Cameroon	CMR	1984	10,071,000	2,054	0.86	31.56	0
Subsaharan Africa	Cameroon	CMR	1985	10,381,000	2,089	0.86	30.11	0
Subsaharan Africa	Cameroon	CMR	1986	10,701,000	2,158	0.86	28.16	0
Subsaharan Africa	Cameroon	CMR	1987	11,032,000	2,022	0.85	32.91	0
Subsaharan Africa	Cameroon	CMR	1988	11,370,000	1,984	0.86	32.86	0
Subsaharan Africa	Cameroon	CMR	1989	11,717,000	2,025	0.86	31.64	0
Subsaharan Africa	Cameroon	CMR	1990	12,070,000	2,030	0.86	32.05	0
Subsaharan Africa	Cameroon	CMR	1991	12,430,000	2,011	0.85	33.11	0
Subsaharan Africa	Cameroon	CMR	1992	12,797,000	2,106	0.85	31.45	0
Subsaharan Africa	Cameroon	CMR	1993	13,169,000	2,017	0.86	32.83	0
Subsaharan Africa	Cameroon	CMR	1994	13,547,000	2,030	0.86	31.66	0
Subsaharan Africa	Cameroon	CMR	1995	13,930,000	2,046	0.86	31.46	0
Subsaharan Africa	Cameroon	CMR	1996	14,317,000	2,030	0.87	31.21	0
Subsaharan Africa	Cameroon	CMR	1997	14,709,000	2,096	0.86	30.16	0
Subsaharan Africa	Cameroon	CMR	1998	15,108,000	2,098	0.86	29.37	0
Subsaharan Africa	Cameroon	CMR	1999	15,514,000	2,120	0.86	28.45	0
Subsaharan Africa	Cameroon	CMR	2000	15,928,000	2,113	0.87	27.59	0
Subsaharan Africa	Cameroon	CMR	2001	16,350,000	2,156	0.87	26.24	0
Subsaharan Africa	Cameroon	CMR	2002	16,782,000	2,202	0.86	26.01	0
Subsaharan Africa	Cameroon	CMR	2003	17,223,000	2,229	0.86	25.38	0
Subsaharan Africa	Cameroon	CMR	2004	17,675,000	2,246	0.86	24.38	0
Subsaharan Africa	Cameroon	CMR	2005	18,138,000	2,303	0.86	22.80	0
Subsaharan Africa	Cameroon	CMR	2006	18,612,000	2,354	0.87	20.84	0
Subsaharan Africa	Cameroon	CMR	2007	19,098,000	2,373	0.87	20.08	0
Subsaharan Africa	Cameroon	CMR	2008	19,595,000	2,444	0.87	19.20	0
Subsaharan Africa	Cameroon	CMR	2009	20,104,000	2,491	0.87	18.11	0
Subsaharan Africa	Cameroon	CMR	2010	20,624,000	2,519	0.87	18.09	0
Subsaharan Africa	Cameroon	CMR	2011	21,156,000	2,580	0.87	17.24	0
Subsaharan Africa	Cameroon	CMR	2011	21,156,000	2,580	0.92	10.86	1
Subsaharan Africa	Republic of Congo	COG	1961	1,040,000	2,086	0.87	33.90	0
Subsaharan Africa	Republic of Congo	COG	1962	1,068,000	2,092	0.86	34.46	0
Subsaharan Africa	Republic of Congo	COG	1963	1,096,000	2,090	0.86	35.24	0
Subsaharan Africa	Republic of Congo	COG	1964	1,127,000	2,124	0.87	32.85	0
Subsaharan Africa	Republic of Congo	COG	1965	1,158,000	2,078	0.85	37.03	0
Subsaharan Africa	Republic of Congo	COG	1966	1,190,000	2,015	0.85	39.42	0
Subsaharan Africa	Republic of Congo	COG	1967	1,224,000	2,007	0.84	40.37	0
Subsaharan Africa	Republic of Congo	COG	1968	1,259,000	2,010	0.85	39.04	0
Subsaharan Africa	Republic of Congo	COG	1969	1,296,000	1,930	0.88	38.97	0
Subsaharan Africa	Republic of Congo	COG	1970	1,335,000	1,890	0.86	42.48	0
Subsaharan Africa	Republic of Congo	COG	1971	1,376,000	1,930	0.86	39.24	0
Subsaharan Africa	Republic of Congo	COG	1972	1,419,000	1,992	0.88	34.59	0
Subsaharan Africa	Republic of Congo	COG	1973	1,463,000	1,935	0.87	38.54	0
Subsaharan Africa	Republic of Congo	COG	1974	1,508,000	1,892	0.86	41.56	0
Subsaharan Africa	Republic of Congo	COG	1975	1,554,000	1,989	0.86	38.47	0
Subsaharan Africa	Republic of Congo	COG	1976	1,600,000	1,948	0.86	40.14	0
Subsaharan Africa	Republic of Congo	COG	1977	1,647,000	1,977	0.86	38.48	0
Subsaharan Africa	Republic of Congo	COG	1978	1,695,000	1,997	0.86	36.60	0
Subsaharan Africa	Republic of Congo	COG	1979	1,745,000	1,992	0.87	35.75	0
Subsaharan Africa	Republic of Congo	COG	1980	1,796,000	2,045	0.87	35.06	0
Subsaharan Africa	Republic of Congo	COG	1981	1,850,000	2,012	0.85	38.56	0
Subsaharan Africa	Republic of Congo	COG	1982	1,905,000	2,109	0.86	32.68	0
Subsaharan Africa	Republic of Congo	COG	1983	1,962,000	2,086	0.86	32.63	0
Subsaharan Africa	Republic of Congo	COG	1984	2,020,000	2,115	0.87	31.05	0
Subsaharan Africa	Republic of Congo	COG	1985	2,079,000	2,109	0.87	31.07	0
Subsaharan Africa	Republic of Congo	COG	1986	2,138,000	2,104	0.86	31.50	0
Subsaharan Africa	Republic of Congo	COG	1987	2,198,000	2,143	0.86	30.96	0
Subsaharan Africa	Republic of Congo	COG	1988	2,259,000	2,123	0.86	31.90	0
Subsaharan Africa	Republic of Congo	COG	1989	2,320,000	2,086	0.85	34.98	0
Subsaharan Africa	Republic of Congo	COG	1990	2,383,000	1,982	0.89	33.08	0
Subsaharan Africa	Republic of Congo	COG	1991	2,447,000	1,983	0.90	31.39	0
Subsaharan Africa	Republic of Congo	COG	1992	2,512,000	1,993	0.90	29.78	0
Subsaharan Africa	Republic of Congo	COG	1993	2,578,000	1,977	0.91	29.09	0
Subsaharan Africa	Republic of Congo	COG	1994	2,648,000	1,963	0.89	33.61	0
Subsaharan Africa	Republic of Congo	COG	1995	2,721,000	1,963	0.89	35.66	0
Subsaharan Africa	Republic of Congo	COG	1996	2,798,000	1,957	0.90	34.49	0
Subsaharan Africa	Republic of Congo	COG	1997	2,878,000	1,978	0.88	36.76	0
Subsaharan Africa	Republic of Congo	COG	1998	2,961,000	2,028	0.89	33.13	0
Subsaharan Africa	Republic of Congo	COG	1999	3,044,000	2,086	0.86	36.90	0
Subsaharan Africa	Republic of Congo	COG	2000	3,126,000	2,160	0.87	32.04	0
Subsaharan Africa	Republic of Congo	COG	2001	3,206,000	2,217	0.87	29.86	0
Subsaharan Africa	Republic of Congo	COG	2002	3,284,000	2,240	0.86	30.32	0
Subsaharan Africa	Republic of Congo	COG	2003	3,363,000	2,223	0.89	26.79	0
Subsaharan Africa	Republic of Congo	COG	2004	3,449,000	2,247	0.90	23.73	0
Subsaharan Africa	Republic of Congo	COG	2005	3,543,000	2,023	0.86	38.96	0
Subsaharan Africa	Republic of Congo	COG	2006	3,647,000	2,122	0.90	28.83	0
Subsaharan Africa	Republic of Congo	COG	2007	3,759,000	2,111	0.89	31.10	0
Subsaharan Africa	Republic of Congo	COG	2008	3,876,000	2,088	0.88	32.02	0
Subsaharan Africa	Republic of Congo	COG	2009	3,995,000	2,119	0.89	28.76	0
Subsaharan Africa	Republic of Congo	COG	2010	4,112,000	2,113	0.89	30.16	0
Subsaharan Africa	Republic of Congo	COG	2011	4,225,000	2,175	0.90	23.38	1
Subsaharan Africa	Republic of Congo	COG	2011	4,225,000	2,175	0.90	24.18	0
Latin America	Colombia	COL	1961	16,489,000	2,188	0.86	30.18	0
Latin America	Colombia	COL	1962	16,986,000	2,204	0.87	27.51	0
Latin America	Colombia	COL	1963	17,498,000	2,095	0.88	30.03	0
Latin America	Colombia	COL	1964	18,022,000	2,144	0.87	28.74	0
Latin America	Colombia	COL	1965	18,559,000	2,100	0.88	28.92	0
Latin America	Colombia	COL	1966	19,109,000	2,032	0.88	31.80	0
Latin America	Colombia	COL	1967	19,670,000	2,018	0.89	31.13	0
Latin America	Colombia	COL	1968	20,235,000	2,023	0.89	30.87	0
Latin America	Colombia	COL	1969	20,795,000	2,022	0.89	30.26	0
Latin America	Colombia	COL	1970	21,345,000	2,046	0.89	29.37	0
Latin America	Colombia	COL	1971	21,880,000	2,124	0.89	28.00	0
Latin America	Colombia	COL	1972	22,404,000	2,148	0.88	28.81	0
Latin America	Colombia	COL	1973	22,925,000	2,169	0.87	29.34	0
Latin America	Colombia	COL	1974	23,453,000	2,250	0.85	30.24	0
Latin America	Colombia	COL	1975	23,996,000	2,290	0.86	28.83	0
Latin America	Colombia	COL	1976	24,558,000	2,417	0.85	25.23	0
Latin America	Colombia	COL	1977	25,135,000	2,392	0.86	25.74	0
Latin America	Colombia	COL	1978	25,725,000	2,469	0.85	25.02	0
Latin America	Colombia	COL	1979	26,326,000	2,453	0.86	24.39	0
Latin America	Colombia	COL	1980	26,935,000	2,521	0.85	23.50	0
Latin America	Colombia	COL	1981	27,550,000	2,513	0.86	22.28	0
Latin America	Colombia	COL	1982	28,173,000	2,510	0.85	24.46	0
Latin America	Colombia	COL	1983	28,803,000	2,552	0.85	24.42	0
Latin America	Colombia	COL	1984	29,438,000	2,526	0.85	24.23	0
Latin America	Colombia	COL	1985	30,077,000	2,495	0.85	25.66	0
Latin America	Colombia	COL	1986	30,718,000	2,483	0.86	25.03	0
Latin America	Colombia	COL	1987	31,362,000	2,581	0.84	24.42	0
Latin America	Colombia	COL	1988	32,009,000	2,534	0.86	23.05	0
Latin America	Colombia	COL	1989	32,657,000	2,570	0.86	22.31	0
Latin America	Colombia	COL	1990	33,307,000	2,564	0.87	21.73	0
Latin America	Colombia	COL	1991	33,957,000	2,566	0.86	22.64	0
Latin America	Colombia	COL	1992	34,608,000	2,633	0.86	20.94	0
Latin America	Colombia	COL	1993	35,260,000	2,685	0.85	21.05	0
Latin America	Colombia	COL	1994	35,915,000	2,713	0.85	19.98	0
Latin America	Colombia	COL	1995	36,574,000	2,773	0.86	17.54	0
Latin America	Colombia	COL	1996	37,236,000	2,758	0.87	17.09	0
Latin America	Colombia	COL	1997	37,901,000	2,768	0.87	16.73	0
Latin America	Colombia	COL	1998	38,568,000	2,720	0.86	18.97	0
Latin America	Colombia	COL	1999	39,234,000	2,760	0.87	16.24	0
Latin America	Colombia	COL	2000	39,898,000	2,781	0.87	15.89	0
Latin America	Colombia	COL	2001	40,559,000	2,817	0.87	15.15	0
Latin America	Colombia	COL	2002	41,216,000	2,780	0.87	16.05	0
Latin America	Colombia	COL	2003	41,872,000	2,802	0.88	15.48	0
Latin America	Colombia	COL	2004	42,528,000	2,775	0.87	17.11	0
Latin America	Colombia	COL	2005	43,184,000	2,733	0.88	17.21	0
Latin America	Colombia	COL	2006	43,841,000	2,767	0.89	15.31	0
Latin America	Colombia	COL	2007	44,498,000	2,799	0.88	14.81	0
Latin America	Colombia	COL	2008	45,153,000	2,808	0.89	13.65	0
Latin America	Colombia	COL	2009	45,803,000	2,706	0.88	17.11	0
Latin America	Colombia	COL	2010	46,445,000	2,666	0.89	17.69	0
Latin America	Colombia	COL	2011	47,079,000	2,694	0.93	8.81	1
Latin America	Colombia	COL	2011	47,079,000	2,694	0.89	17.20	0
Subsaharan Africa	Cape Verde	CPV	1961	217,000	1,647	0.79	53.08	0
Subsaharan Africa	Cape Verde	CPV	1962	223,000	1,542	0.82	50.02	0
Subsaharan Africa	Cape Verde	CPV	1963	229,000	1,462	0.83	51.65	0
Subsaharan Africa	Cape Verde	CPV	1964	235,000	1,597	0.81	49.23	0
Subsaharan Africa	Cape Verde	CPV	1965	242,000	1,636	0.81	45.81	0
Subsaharan Africa	Cape Verde	CPV	1966	248,000	1,597	0.81	49.15	0
Subsaharan Africa	Cape Verde	CPV	1967	254,000	1,628	0.81	49.51	0
Subsaharan Africa	Cape Verde	CPV	1968	261,000	1,560	0.78	59.10	0
Subsaharan Africa	Cape Verde	CPV	1969	268,000	1,660	0.76	57.99	0
Subsaharan Africa	Cape Verde	CPV	1970	275,000	1,657	0.77	58.30	0
Subsaharan Africa	Cape Verde	CPV	1971	284,000	1,657	0.78	58.91	0
Subsaharan Africa	Cape Verde	CPV	1972	293,000	1,746	0.77	54.40	0
Subsaharan Africa	Cape Verde	CPV	1973	302,000	1,726	0.79	51.38	0
Subsaharan Africa	Cape Verde	CPV	1974	309,000	1,678	0.76	56.96	0
Subsaharan Africa	Cape Verde	CPV	1975	312,000	1,716	0.80	52.37	0
Subsaharan Africa	Cape Verde	CPV	1976	313,000	1,675	0.78	56.73	0
Subsaharan Africa	Cape Verde	CPV	1977	310,000	1,682	0.81	53.15	0
Subsaharan Africa	Cape Verde	CPV	1978	305,000	2,080	0.85	32.47	0
Subsaharan Africa	Cape Verde	CPV	1979	302,000	2,142	0.80	38.69	0
Subsaharan Africa	Cape Verde	CPV	1980	302,000	2,092	0.79	41.64	0
Subsaharan Africa	Cape Verde	CPV	1981	304,000	2,258	0.81	32.23	0
Subsaharan Africa	Cape Verde	CPV	1982	310,000	2,108	0.79	39.79	0
Subsaharan Africa	Cape Verde	CPV	1983	317,000	2,347	0.77	37.30	0
Subsaharan Africa	Cape Verde	CPV	1984	325,000	2,376	0.78	35.64	0
Subsaharan Africa	Cape Verde	CPV	1985	331,000	2,222	0.79	37.99	0
Subsaharan Africa	Cape Verde	CPV	1986	336,000	2,377	0.80	32.52	0
Subsaharan Africa	Cape Verde	CPV	1987	339,000	2,590	0.83	22.97	0
Subsaharan Africa	Cape Verde	CPV	1988	342,000	2,653	0.82	22.61	0
Subsaharan Africa	Cape Verde	CPV	1989	346,000	2,468	0.84	23.91	0
Subsaharan Africa	Cape Verde	CPV	1990	352,000	2,369	0.84	26.08	0
Subsaharan Africa	Cape Verde	CPV	1991	360,000	2,267	0.80	34.82	0
Subsaharan Africa	Cape Verde	CPV	1992	369,000	2,508	0.82	26.02	0
Subsaharan Africa	Cape Verde	CPV	1993	379,000	2,444	0.81	28.83	0
Subsaharan Africa	Cape Verde	CPV	1994	390,000	2,428	0.80	32.10	0
Subsaharan Africa	Cape Verde	CPV	1995	399,000	2,298	0.84	28.25	0
Subsaharan Africa	Cape Verde	CPV	1996	409,000	2,302	0.87	24.66	0
Subsaharan Africa	Cape Verde	CPV	1997	418,000	2,330	0.86	24.90	0
Subsaharan Africa	Cape Verde	CPV	1998	426,000	2,329	0.87	23.30	0
Subsaharan Africa	Cape Verde	CPV	1999	434,000	2,347	0.89	19.85	0
Subsaharan Africa	Cape Verde	CPV	2000	442,000	2,306	0.87	24.35	0
Subsaharan Africa	Cape Verde	CPV	2001	451,000	2,353	0.90	19.62	0
Subsaharan Africa	Cape Verde	CPV	2002	459,000	2,331	0.91	18.31	0
Subsaharan Africa	Cape Verde	CPV	2003	467,000	2,401	0.89	19.68	0
Subsaharan Africa	Cape Verde	CPV	2004	474,000	2,492	0.90	17.00	0
Subsaharan Africa	Cape Verde	CPV	2005	479,000	2,532	0.91	14.91	0
Subsaharan Africa	Cape Verde	CPV	2006	482,000	2,551	0.92	12.46	0
Subsaharan Africa	Cape Verde	CPV	2007	484,000	2,637	0.93	10.50	0
Subsaharan Africa	Cape Verde	CPV	2008	485,000	2,591	0.94	9.72	0
Subsaharan Africa	Cape Verde	CPV	2009	486,000	2,641	0.95	8.89	0
Subsaharan Africa	Cape Verde	CPV	2010	488,000	2,658	0.95	8.81	0
Subsaharan Africa	Cape Verde	CPV	2011	491,000	2,706	0.97	4.40	1
Subsaharan Africa	Cape Verde	CPV	2011	491,000	2,706	0.95	7.42	0
Latin America	Costa Rica	CRI	1961	1,382,000	1,972	0.84	43.00	0
Latin America	Costa Rica	CRI	1962	1,431,000	2,017	0.84	42.46	0
Latin America	Costa Rica	CRI	1963	1,482,000	2,026	0.84	41.08	0
Latin America	Costa Rica	CRI	1964	1,533,000	2,110	0.82	40.13	0
Latin America	Costa Rica	CRI	1965	1,583,000	2,176	0.84	35.35	0
Latin America	Costa Rica	CRI	1966	1,633,000	2,147	0.83	38.01	0
Latin America	Costa Rica	CRI	1967	1,681,000	2,098	0.85	37.32	0
Latin America	Costa Rica	CRI	1968	1,729,000	2,165	0.85	34.96	0
Latin America	Costa Rica	CRI	1969	1,776,000	2,193	0.84	35.62	0
Latin America	Costa Rica	CRI	1970	1,822,000	2,247	0.84	33.46	0
Latin America	Costa Rica	CRI	1971	1,867,000	2,306	0.84	32.22	0
Latin America	Costa Rica	CRI	1972	1,911,000	2,337	0.84	30.64	0
Latin America	Costa Rica	CRI	1973	1,956,000	2,369	0.83	31.49	0
Latin America	Costa Rica	CRI	1974	2,002,000	2,379	0.83	31.86	0
Latin America	Costa Rica	CRI	1975	2,052,000	2,420	0.85	28.67	0
Latin America	Costa Rica	CRI	1976	2,105,000	2,458	0.89	20.67	0
Latin America	Costa Rica	CRI	1977	2,162,000	2,482	0.87	23.38	0
Latin America	Costa Rica	CRI	1978	2,222,000	2,451	0.86	25.70	0
Latin America	Costa Rica	CRI	1979	2,284,000	2,487	0.87	24.12	0
Latin America	Costa Rica	CRI	1980	2,348,000	2,564	0.84	25.04	0
Latin America	Costa Rica	CRI	1981	2,415,000	2,491	0.84	27.95	0
Latin America	Costa Rica	CRI	1982	2,483,000	2,414	0.81	35.76	0
Latin America	Costa Rica	CRI	1983	2,554,000	2,511	0.82	31.28	0
Latin America	Costa Rica	CRI	1984	2,626,000	2,557	0.82	29.34	0
Latin America	Costa Rica	CRI	1985	2,699,000	2,634	0.83	25.01	0
Latin America	Costa Rica	CRI	1986	2,773,000	2,633	0.84	23.67	0
Latin America	Costa Rica	CRI	1987	2,848,000	2,668	0.85	21.00	0
Latin America	Costa Rica	CRI	1988	2,924,000	2,696	0.84	22.32	0
Latin America	Costa Rica	CRI	1989	3,001,000	2,710	0.88	14.25	0
Latin America	Costa Rica	CRI	1990	3,079,000	2,745	0.89	13.03	0
Latin America	Costa Rica	CRI	1991	3,156,000	2,726	0.89	13.94	0
Latin America	Costa Rica	CRI	1992	3,234,000	2,711	0.90	13.55	0
Latin America	Costa Rica	CRI	1993	3,312,000	2,746	0.88	14.85	0
Latin America	Costa Rica	CRI	1994	3,394,000	2,740	0.92	9.94	0
Latin America	Costa Rica	CRI	1995	3,478,000	2,769	0.91	10.67	0
Latin America	Costa Rica	CRI	1996	3,567,000	2,717	0.91	13.21	0
Latin America	Costa Rica	CRI	1997	3,658,000	2,716	0.92	11.21	0
Latin America	Costa Rica	CRI	1998	3,751,000	2,759	0.92	11.33	0
Latin America	Costa Rica	CRI	1999	3,842,000	2,802	0.93	9.61	0
Latin America	Costa Rica	CRI	2000	3,930,000	2,799	0.93	8.99	0
Latin America	Costa Rica	CRI	2001	4,013,000	2,800	0.93	9.82	0
Latin America	Costa Rica	CRI	2002	4,094,000	2,764	0.93	10.64	0
Latin America	Costa Rica	CRI	2003	4,171,000	2,744	0.92	11.58	0
Latin America	Costa Rica	CRI	2004	4,246,000	2,758	0.89	15.47	0
Latin America	Costa Rica	CRI	2005	4,320,000	2,810	0.91	12.61	0
Latin America	Costa Rica	CRI	2006	4,392,000	2,865	0.93	8.94	0
Latin America	Costa Rica	CRI	2007	4,463,000	2,853	0.91	11.45	0
Latin America	Costa Rica	CRI	2008	4,533,000	2,840	0.91	12.16	0
Latin America	Costa Rica	CRI	2009	4,601,000	2,840	0.92	11.04	0
Latin America	Costa Rica	CRI	2010	4,670,000	2,870	0.92	10.59	0
Latin America	Costa Rica	CRI	2011	4,738,000	2,903	0.92	10.37	0
Latin America	Costa Rica	CRI	2011	4,738,000	2,903	1.00	1.15	1
High Income NES	Czechoslovakia	CSK	1961	13,791,000	3,297	0.94	3.65	0
High Income NES	Czechoslovakia	CSK	1962	13,875,000	3,337	0.93	3.65	0
High Income NES	Czechoslovakia	CSK	1963	13,950,000	3,390	0.94	3.28	0
High Income NES	Czechoslovakia	CSK	1964	14,018,000	3,374	0.94	3.55	0
High Income NES	Czechoslovakia	CSK	1965	14,078,000	3,388	0.94	3.60	0
High Income NES	Czechoslovakia	CSK	1966	14,132,000	3,419	0.95	3.02	0
High Income NES	Czechoslovakia	CSK	1967	14,181,000	3,406	0.94	3.67	0
High Income NES	Czechoslovakia	CSK	1968	14,227,000	3,457	0.94	3.66	0
High Income NES	Czechoslovakia	CSK	1969	14,277,000	3,399	0.93	4.16	0
High Income NES	Czechoslovakia	CSK	1970	14,334,000	3,357	0.94	4.38	0
High Income NES	Czechoslovakia	CSK	1971	14,398,000	3,354	0.93	4.81	0
High Income NES	Czechoslovakia	CSK	1972	14,469,000	3,346	0.93	4.67	0
High Income NES	Czechoslovakia	CSK	1973	14,548,000	3,368	0.94	4.33	0
High Income NES	Czechoslovakia	CSK	1974	14,636,000	3,368	0.94	4.08	0
High Income NES	Czechoslovakia	CSK	1975	14,733,000	3,366	0.94	4.05	0
High Income NES	Czechoslovakia	CSK	1976	14,840,000	3,361	0.93	4.40	0
High Income NES	Czechoslovakia	CSK	1977	14,955,000	3,310	0.94	4.52	0
High Income NES	Czechoslovakia	CSK	1978	15,070,000	3,362	0.93	4.48	0
High Income NES	Czechoslovakia	CSK	1979	15,174,000	3,337	0.93	4.74	0
High Income NES	Czechoslovakia	CSK	1980	15,260,000	3,336	0.93	5.08	0
High Income NES	Czechoslovakia	CSK	1981	15,324,000	3,386	0.93	4.76	0
High Income NES	Czechoslovakia	CSK	1982	15,368,000	3,437	0.94	3.47	0
High Income NES	Czechoslovakia	CSK	1983	15,398,000	3,404	0.95	3.60	0
High Income NES	Czechoslovakia	CSK	1984	15,422,000	3,443	0.95	2.91	0
High Income NES	Czechoslovakia	CSK	1985	15,445,000	3,428	0.95	3.02	0
High Income NES	Czechoslovakia	CSK	1986	15,469,000	3,475	0.95	2.84	0
High Income NES	Czechoslovakia	CSK	1987	15,491,000	3,489	0.96	2.31	0
High Income NES	Czechoslovakia	CSK	1988	15,513,000	3,586	0.94	2.89	0
High Income NES	Czechoslovakia	CSK	1989	15,537,000	3,600	0.94	2.87	0
High Income NES	Czechoslovakia	CSK	1990	15,562,000	3,638	0.92	3.88	0
High Income NES	Czechoslovakia	CSK	1991	15,591,000	3,286	0.92	7.00	0
High Income NES	Czechoslovakia	CSK	1992	15,623,000	3,159	0.91	9.54	0
Latin America	Cuba	CUB	1961	7,290,000	2,120	0.95	28.35	0
Latin America	Cuba	CUB	1962	7,450,000	2,192	0.93	27.17	0
Latin America	Cuba	CUB	1963	7,618,000	2,387	0.94	17.24	0
Latin America	Cuba	CUB	1964	7,787,000	2,327	0.94	18.86	0
Latin America	Cuba	CUB	1965	7,952,000	2,344	0.94	18.65	0
Latin America	Cuba	CUB	1966	8,110,000	2,233	0.96	17.73	0
Latin America	Cuba	CUB	1967	8,264,000	2,306	0.97	14.18	0
Latin America	Cuba	CUB	1968	8,413,000	2,415	0.96	13.67	0
Latin America	Cuba	CUB	1969	8,563,000	2,468	0.93	15.28	0
Latin America	Cuba	CUB	1970	8,715,000	2,579	0.92	14.10	0
Latin America	Cuba	CUB	1971	8,870,000	2,749	0.91	12.03	0
Latin America	Cuba	CUB	1972	9,025,000	2,653	0.91	13.29	0
Latin America	Cuba	CUB	1973	9,176,000	2,615	0.92	12.42	0
Latin America	Cuba	CUB	1974	9,315,000	2,823	0.91	9.88	0
Latin America	Cuba	CUB	1975	9,438,000	2,670	0.90	15.14	0
Latin America	Cuba	CUB	1976	9,544,000	2,764	0.92	10.62	0
Latin America	Cuba	CUB	1977	9,634,000	2,725	0.93	10.55	0
Latin America	Cuba	CUB	1978	9,710,000	2,805	0.91	11.06	0
Latin America	Cuba	CUB	1979	9,776,000	2,713	0.92	12.88	0
Latin America	Cuba	CUB	1980	9,835,000	2,892	0.92	9.10	0
Latin America	Cuba	CUB	1981	9,886,000	2,932	0.93	8.39	0
Latin America	Cuba	CUB	1982	9,931,000	3,007	0.91	9.02	0
Latin America	Cuba	CUB	1983	9,975,000	3,071	0.90	9.26	0
Latin America	Cuba	CUB	1984	10,029,000	3,125	0.89	8.69	0
Latin America	Cuba	CUB	1985	10,097,000	3,126	0.91	7.30	0
Latin America	Cuba	CUB	1986	10,184,000	3,072	0.90	9.55	0
Latin America	Cuba	CUB	1987	10,286,000	3,077	0.91	8.29	0
Latin America	Cuba	CUB	1988	10,396,000	2,982	0.92	8.85	0
Latin America	Cuba	CUB	1989	10,504,000	3,004	0.92	8.91	0
Latin America	Cuba	CUB	1990	10,601,000	2,918	0.91	11.32	0
Latin America	Cuba	CUB	1991	10,685,000	2,734	0.90	16.44	0
Latin America	Cuba	CUB	1992	10,758,000	2,502	0.93	18.85	0
Latin America	Cuba	CUB	1993	10,822,000	2,320	0.90	31.68	0
Latin America	Cuba	CUB	1994	10,879,000	2,360	0.92	26.97	0
Latin America	Cuba	CUB	1995	10,932,000	2,322	0.93	26.65	0
Latin America	Cuba	CUB	1996	10,981,000	2,442	0.93	21.11	0
Latin America	Cuba	CUB	1997	11,024,000	2,556	0.92	19.18	0
Latin America	Cuba	CUB	1998	11,064,000	2,648	0.93	15.01	0
Latin America	Cuba	CUB	1999	11,102,000	2,890	0.94	7.91	0
Latin America	Cuba	CUB	2000	11,138,000	3,030	0.94	6.33	0
Latin America	Cuba	CUB	2001	11,175,000	3,069	0.93	6.67	0
Latin America	Cuba	CUB	2002	11,212,000	3,147	0.90	9.46	0
Latin America	Cuba	CUB	2003	11,246,000	3,241	0.92	6.19	0
Latin America	Cuba	CUB	2004	11,273,000	3,345	0.90	7.28	0
Latin America	Cuba	CUB	2005	11,292,000	3,252	0.91	7.46	0
Latin America	Cuba	CUB	2006	11,301,000	3,256	0.91	7.32	0
Latin America	Cuba	CUB	2007	11,302,000	3,253	0.92	6.76	0
Latin America	Cuba	CUB	2008	11,296,000	3,117	0.96	3.85	0
Latin America	Cuba	CUB	2009	11,289,000	3,229	0.96	3.63	0
Latin America	Cuba	CUB	2010	11,282,000	3,154	0.94	5.78	0
Latin America	Cuba	CUB	2011	11,276,000	3,276	0.95	4.17	1
Latin America	Cuba	CUB	2011	11,276,000	3,276	0.93	5.82	0
WCANA	Cyprus	CYP	1961	576,000	2,476	0.94	10.66	0
WCANA	Cyprus	CYP	1962	578,000	2,420	0.95	9.81	0
WCANA	Cyprus	CYP	1963	578,000	2,370	0.96	9.07	0
WCANA	Cyprus	CYP	1964	579,000	2,597	0.95	7.52	0
WCANA	Cyprus	CYP	1965	581,000	2,701	0.95	6.36	0
WCANA	Cyprus	CYP	1966	585,000	2,766	0.95	6.01	0
WCANA	Cyprus	CYP	1967	591,000	2,918	0.96	3.56	0
WCANA	Cyprus	CYP	1968	598,000	2,997	0.96	3.02	0
WCANA	Cyprus	CYP	1969	606,000	3,164	0.96	2.71	0
WCANA	Cyprus	CYP	1970	614,000	3,057	0.96	3.26	0
WCANA	Cyprus	CYP	1971	621,000	3,074	0.97	2.24	0
WCANA	Cyprus	CYP	1972	628,000	2,820	0.99	2.62	0
WCANA	Cyprus	CYP	1973	635,000	2,860	0.99	2.53	0
WCANA	Cyprus	CYP	1974	642,000	2,421	0.99	6.19	0
WCANA	Cyprus	CYP	1975	650,000	2,374	0.96	12.13	0
WCANA	Cyprus	CYP	1976	658,000	2,306	0.97	12.01	0
WCANA	Cyprus	CYP	1977	666,000	2,323	0.97	11.41	0
WCANA	Cyprus	CYP	1978	673,000	2,404	0.96	11.58	0
WCANA	Cyprus	CYP	1979	680,000	2,525	0.96	9.62	0
WCANA	Cyprus	CYP	1980	685,000	2,453	0.97	9.86	0
WCANA	Cyprus	CYP	1981	689,000	2,476	0.96	9.72	0
WCANA	Cyprus	CYP	1982	692,000	2,678	0.95	8.55	0
WCANA	Cyprus	CYP	1983	694,000	2,660	0.97	6.66	0
WCANA	Cyprus	CYP	1984	698,000	2,785	0.97	4.96	0
WCANA	Cyprus	CYP	1985	704,000	2,853	0.97	4.53	0
WCANA	Cyprus	CYP	1986	712,000	2,736	0.98	4.12	0
WCANA	Cyprus	CYP	1987	723,000	2,717	0.98	3.79	0
WCANA	Cyprus	CYP	1988	736,000	2,628	0.99	4.26	0
WCANA	Cyprus	CYP	1989	751,000	2,682	0.99	3.80	0
WCANA	Cyprus	CYP	1990	767,000	2,687	0.99	3.35	0
WCANA	Cyprus	CYP	1991	783,000	2,738	0.99	4.08	0
WCANA	Cyprus	CYP	1992	801,000	2,782	0.99	2.77	0
WCANA	Cyprus	CYP	1993	819,000	2,795	0.99	3.44	0
WCANA	Cyprus	CYP	1994	837,000	2,810	0.98	4.33	0
WCANA	Cyprus	CYP	1995	855,000	2,817	0.99	3.06	0
WCANA	Cyprus	CYP	1996	873,000	2,717	0.99	4.22	0
WCANA	Cyprus	CYP	1997	891,000	2,712	0.99	4.32	0
WCANA	Cyprus	CYP	1998	908,000	2,715	0.99	3.47	0
WCANA	Cyprus	CYP	1999	925,000	2,698	1.00	3.50	0
WCANA	Cyprus	CYP	2000	943,000	2,661	0.99	4.19	0
WCANA	Cyprus	CYP	2001	961,000	2,631	0.99	3.96	0
WCANA	Cyprus	CYP	2002	980,000	2,626	0.99	4.23	0
WCANA	Cyprus	CYP	2003	998,000	2,597	0.99	5.46	0
WCANA	Cyprus	CYP	2004	1,016,000	2,580	0.99	4.63	0
WCANA	Cyprus	CYP	2005	1,033,000	2,544	0.99	5.15	0
WCANA	Cyprus	CYP	2006	1,048,000	2,538	0.99	5.97	0
WCANA	Cyprus	CYP	2007	1,063,000	2,621	0.99	5.25	0
WCANA	Cyprus	CYP	2008	1,077,000	2,634	0.99	5.32	0
WCANA	Cyprus	CYP	2009	1,091,000	2,608	0.99	6.20	0
WCANA	Cyprus	CYP	2010	1,104,000	2,634	0.99	5.98	0
WCANA	Cyprus	CYP	2011	1,117,000	2,633	0.98	6.77	1
WCANA	Cyprus	CYP	2011	1,117,000	2,633	0.98	6.77	0
High Income NES	Czech Republic	CZE	1993	10,342,000	3,032	0.95	6.90	0
High Income NES	Czech Republic	CZE	1994	10,344,000	2,975	0.95	6.48	0
High Income NES	Czech Republic	CZE	1995	10,339,000	3,205	0.94	5.63	0
High Income NES	Czech Republic	CZE	1996	10,328,000	3,314	0.94	4.70	0
High Income NES	Czech Republic	CZE	1997	10,311,000	3,229	0.94	4.94	0
High Income NES	Czech Republic	CZE	1998	10,291,000	3,242	0.94	5.65	0
High Income NES	Czech Republic	CZE	1999	10,270,000	3,114	0.95	5.91	0
High Income NES	Czech Republic	CZE	2000	10,250,000	3,076	0.95	6.63	0
High Income NES	Czech Republic	CZE	2001	10,231,000	3,166	0.95	5.66	0
High Income NES	Czech Republic	CZE	2002	10,214,000	3,240	0.94	5.70	0
High Income NES	Czech Republic	CZE	2003	10,204,000	3,317	0.93	6.29	0
High Income NES	Czech Republic	CZE	2004	10,208,000	3,321	0.94	5.27	0
High Income NES	Czech Republic	CZE	2005	10,231,000	3,316	0.95	4.29	0
High Income NES	Czech Republic	CZE	2006	10,275,000	3,271	0.94	6.13	0
High Income NES	Czech Republic	CZE	2007	10,338,000	3,259	0.94	5.73	0
High Income NES	Czech Republic	CZE	2008	10,412,000	3,264	0.94	5.74	0
High Income NES	Czech Republic	CZE	2009	10,486,000	3,272	0.94	6.27	0
High Income NES	Czech Republic	CZE	2010	10,554,000	3,279	0.93	6.52	0
High Income NES	Czech Republic	CZE	2011	10,611,000	3,288	0.94	5.65	1
High Income NES	Czech Republic	CZE	2011	10,611,000	3,288	0.94	5.65	0
High Income NES	Germany	DEU	1961	73,900,000	2,854	0.97	5.04	0
High Income NES	Germany	DEU	1962	74,552,000	2,911	0.97	4.71	0
High Income NES	Germany	DEU	1963	75,257,000	2,898	0.97	4.60	0
High Income NES	Germany	DEU	1964	75,971,000	2,978	0.96	5.25	0
High Income NES	Germany	DEU	1965	76,655,000	3,008	0.96	5.04	0
High Income NES	Germany	DEU	1966	77,301,000	3,012	0.96	4.69	0
High Income NES	Germany	DEU	1967	77,910,000	3,003	0.96	4.66	0
High Income NES	Germany	DEU	1968	78,458,000	3,056	0.96	4.37	0
High Income NES	Germany	DEU	1969	78,923,000	3,043	0.96	4.47	0
High Income NES	Germany	DEU	1970	79,287,000	3,098	0.95	5.11	0
High Income NES	Germany	DEU	1971	79,543,000	3,109	0.95	5.49	0
High Income NES	Germany	DEU	1972	79,693,000	3,137	0.95	5.52	0
High Income NES	Germany	DEU	1973	79,757,000	3,160	0.95	5.44	0
High Income NES	Germany	DEU	1974	79,758,000	3,102	0.95	6.11	0
High Income NES	Germany	DEU	1975	79,719,000	3,112	0.95	6.34	0
High Income NES	Germany	DEU	1976	79,648,000	3,184	0.95	5.95	0
High Income NES	Germany	DEU	1977	79,550,000	3,139	0.95	6.05	0
High Income NES	Germany	DEU	1978	79,431,000	3,254	0.95	5.43	0
High Income NES	Germany	DEU	1979	79,301,000	3,274	0.95	5.24	0
High Income NES	Germany	DEU	1980	79,169,000	3,272	0.95	5.20	0
High Income NES	Germany	DEU	1981	79,039,000	3,267	0.95	5.31	0
High Income NES	Germany	DEU	1982	78,922,000	3,333	0.95	4.77	0
High Income NES	Germany	DEU	1983	78,841,000	3,369	0.95	4.43	0
High Income NES	Germany	DEU	1984	78,826,000	3,388	0.96	3.82	0
High Income NES	Germany	DEU	1985	78,896,000	3,417	0.95	3.76	0
High Income NES	Germany	DEU	1986	79,056,000	3,400	0.95	3.74	0
High Income NES	Germany	DEU	1987	79,299,000	3,381	0.95	3.74	0
High Income NES	Germany	DEU	1988	79,622,000	3,399	0.95	3.71	0
High Income NES	Germany	DEU	1989	80,022,000	3,398	0.95	3.74	0
High Income NES	Germany	DEU	1990	80,487,000	3,257	0.96	4.64	0
High Income NES	Germany	DEU	1991	81,026,000	3,321	0.95	4.69	0
High Income NES	Germany	DEU	1992	81,625,000	3,386	0.95	4.47	0
High Income NES	Germany	DEU	1993	82,225,000	3,197	0.94	6.44	0
High Income NES	Germany	DEU	1994	82,750,000	3,210	0.95	5.72	0
High Income NES	Germany	DEU	1995	83,148,000	3,241	0.94	6.05	0
High Income NES	Germany	DEU	1996	83,389,000	3,290	0.95	5.39	0
High Income NES	Germany	DEU	1997	83,491,000	3,167	0.95	6.27	0
High Income NES	Germany	DEU	1998	83,501,000	3,275	0.95	5.63	0
High Income NES	Germany	DEU	1999	83,491,000	3,269	0.95	5.50	0
High Income NES	Germany	DEU	2000	83,512,000	3,324	0.94	5.54	0
High Income NES	Germany	DEU	2001	83,583,000	3,357	0.94	4.99	0
High Income NES	Germany	DEU	2002	83,685,000	3,423	0.93	4.87	0
High Income NES	Germany	DEU	2003	83,788,000	3,386	0.94	4.86	0
High Income NES	Germany	DEU	2004	83,849,000	3,408	0.94	5.07	0
High Income NES	Germany	DEU	2005	83,836,000	3,445	0.94	5.34	0
High Income NES	Germany	DEU	2006	83,740,000	3,456	0.94	5.11	0
High Income NES	Germany	DEU	2007	83,579,000	3,517	0.93	4.73	0
High Income NES	Germany	DEU	2008	83,380,000	3,510	0.94	4.89	0
High Income NES	Germany	DEU	2009	83,183,000	3,507	0.93	4.81	0
High Income NES	Germany	DEU	2010	83,017,000	3,495	0.93	5.08	0
High Income NES	Germany	DEU	2011	82,893,000	3,528	0.93	4.48	1
High Income NES	Germany	DEU	2011	82,893,000	3,528	0.93	4.48	0
Subsaharan Africa	Djibouti	DJI	1961	88,000	1,612	0.82	55.23	0
Subsaharan Africa	Djibouti	DJI	1962	94,000	1,646	0.81	54.07	0
Subsaharan Africa	Djibouti	DJI	1963	101,000	1,594	0.81	57.64	0
Subsaharan Africa	Djibouti	DJI	1964	108,000	1,566	0.82	56.01	0
Subsaharan Africa	Djibouti	DJI	1965	115,000	1,587	0.80	58.61	0
Subsaharan Africa	Djibouti	DJI	1966	123,000	1,612	0.83	55.98	0
Subsaharan Africa	Djibouti	DJI	1967	131,000	1,683	0.80	57.48	0
Subsaharan Africa	Djibouti	DJI	1968	140,000	1,706	0.80	55.14	0
Subsaharan Africa	Djibouti	DJI	1969	150,000	1,580	0.82	56.24	0
Subsaharan Africa	Djibouti	DJI	1970	160,000	1,706	0.86	48.89	0
Subsaharan Africa	Djibouti	DJI	1971	169,000	1,725	0.86	47.10	0
Subsaharan Africa	Djibouti	DJI	1972	179,000	1,684	0.86	49.45	0
Subsaharan Africa	Djibouti	DJI	1973	191,000	1,776	0.84	50.08	0
Subsaharan Africa	Djibouti	DJI	1974	205,000	1,689	0.87	49.19	0
Subsaharan Africa	Djibouti	DJI	1975	224,000	1,660	0.87	51.40	0
Subsaharan Africa	Djibouti	DJI	1976	249,000	1,615	0.88	51.41	0
Subsaharan Africa	Djibouti	DJI	1977	278,000	1,558	0.85	59.09	0
Subsaharan Africa	Djibouti	DJI	1978	308,000	1,432	0.86	70.48	0
Subsaharan Africa	Djibouti	DJI	1979	336,000	1,352	0.89	70.07	0
Subsaharan Africa	Djibouti	DJI	1980	359,000	1,426	0.95	57.36	0
Subsaharan Africa	Djibouti	DJI	1981	375,000	1,441	0.97	51.93	0
Subsaharan Africa	Djibouti	DJI	1982	385,000	1,495	0.95	52.31	0
Subsaharan Africa	Djibouti	DJI	1983	393,000	1,530	0.95	48.52	0
Subsaharan Africa	Djibouti	DJI	1984	405,000	1,516	0.95	47.10	0
Subsaharan Africa	Djibouti	DJI	1985	424,000	1,559	0.93	49.18	0
Subsaharan Africa	Djibouti	DJI	1986	452,000	1,598	0.92	50.55	0
Subsaharan Africa	Djibouti	DJI	1987	487,000	1,554	0.90	54.76	0
Subsaharan Africa	Djibouti	DJI	1988	524,000	1,586	0.89	52.88	0
Subsaharan Africa	Djibouti	DJI	1989	560,000	1,522	0.90	57.70	0
Subsaharan Africa	Djibouti	DJI	1990	590,000	1,615	0.89	51.59	0
Subsaharan Africa	Djibouti	DJI	1991	613,000	1,503	0.90	59.09	0
Subsaharan Africa	Djibouti	DJI	1992	629,000	1,502	0.89	60.38	0
Subsaharan Africa	Djibouti	DJI	1993	642,000	1,573	0.90	55.81	0
Subsaharan Africa	Djibouti	DJI	1994	653,000	1,593	0.86	61.74	0
Subsaharan Africa	Djibouti	DJI	1995	664,000	1,704	0.87	55.51	0
Subsaharan Africa	Djibouti	DJI	1996	676,000	1,689	0.83	61.06	0
Subsaharan Africa	Djibouti	DJI	1997	688,000	1,755	0.83	57.42	0
Subsaharan Africa	Djibouti	DJI	1998	700,000	1,854	0.82	54.93	0
Subsaharan Africa	Djibouti	DJI	1999	712,000	1,891	0.84	49.83	0
Subsaharan Africa	Djibouti	DJI	2000	723,000	1,989	0.84	44.71	0
Subsaharan Africa	Djibouti	DJI	2001	734,000	1,979	0.84	44.81	0
Subsaharan Africa	Djibouti	DJI	2002	744,000	2,046	0.86	39.43	0
Subsaharan Africa	Djibouti	DJI	2003	755,000	2,085	0.85	39.93	0
Subsaharan Africa	Djibouti	DJI	2004	766,000	2,128	0.83	41.89	0
Subsaharan Africa	Djibouti	DJI	2005	777,000	2,253	0.89	26.39	0
Subsaharan Africa	Djibouti	DJI	2006	788,000	2,305	0.90	23.73	0
Subsaharan Africa	Djibouti	DJI	2007	799,000	2,396	0.88	24.89	0
Subsaharan Africa	Djibouti	DJI	2008	810,000	2,435	0.85	26.99	0
Subsaharan Africa	Djibouti	DJI	2009	822,000	2,449	0.87	24.46	0
Subsaharan Africa	Djibouti	DJI	2010	834,000	2,452	0.89	20.52	0
Subsaharan Africa	Djibouti	DJI	2011	847,000	2,514	0.92	14.18	1
Subsaharan Africa	Djibouti	DJI	2011	847,000	2,514	0.86	24.24	0
High Income NES	Denmark	DNK	1961	4,614,000	3,182	0.92	7.20	0
High Income NES	Denmark	DNK	1962	4,649,000	3,099	0.92	7.70	0
High Income NES	Denmark	DNK	1963	4,686,000	3,098	0.92	7.52	0
High Income NES	Denmark	DNK	1964	4,723,000	3,112	0.92	7.91	0
High Income NES	Denmark	DNK	1965	4,760,000	3,104	0.91	8.46	0
High Income NES	Denmark	DNK	1966	4,796,000	3,118	0.94	6.50	0
High Income NES	Denmark	DNK	1967	4,831,000	3,083	0.93	7.63	0
High Income NES	Denmark	DNK	1968	4,865,000	3,089	0.92	8.58	0
High Income NES	Denmark	DNK	1969	4,898,000	3,080	0.92	8.62	0
High Income NES	Denmark	DNK	1970	4,930,000	3,151	0.93	7.42	0
High Income NES	Denmark	DNK	1971	4,960,000	3,182	0.91	8.33	0
High Income NES	Denmark	DNK	1972	4,989,000	3,098	0.92	8.37	0
High Income NES	Denmark	DNK	1973	5,016,000	3,034	0.93	9.18	0
High Income NES	Denmark	DNK	1974	5,040,000	3,031	0.93	8.75	0
High Income NES	Denmark	DNK	1975	5,061,000	2,985	0.93	9.48	0
High Income NES	Denmark	DNK	1976	5,080,000	2,987	0.94	8.59	0
High Income NES	Denmark	DNK	1977	5,096,000	3,010	0.95	7.05	0
High Income NES	Denmark	DNK	1978	5,109,000	3,029	0.95	7.53	0
High Income NES	Denmark	DNK	1979	5,118,000	3,051	0.95	6.95	0
High Income NES	Denmark	DNK	1980	5,123,000	3,129	0.95	6.71	0
High Income NES	Denmark	DNK	1981	5,125,000	3,134	0.95	6.31	0
High Income NES	Denmark	DNK	1982	5,123,000	3,092	0.95	6.37	0
High Income NES	Denmark	DNK	1983	5,119,000	3,029	0.95	7.53	0
High Income NES	Denmark	DNK	1984	5,115,000	3,010	0.95	7.18	0
High Income NES	Denmark	DNK	1985	5,113,000	3,163	0.97	4.30	0
High Income NES	Denmark	DNK	1986	5,114,000	3,136	0.97	4.23	0
High Income NES	Denmark	DNK	1987	5,116,000	3,209	0.97	4.08	0
High Income NES	Denmark	DNK	1988	5,122,000	3,244	0.97	3.93	0
High Income NES	Denmark	DNK	1989	5,129,000	3,180	0.96	4.62	0
High Income NES	Denmark	DNK	1990	5,140,000	3,157	0.97	4.16	0
High Income NES	Denmark	DNK	1991	5,154,000	3,223	0.97	3.77	0
High Income NES	Denmark	DNK	1992	5,171,000	3,336	0.96	4.22	0
High Income NES	Denmark	DNK	1993	5,191,000	3,337	0.96	4.12	0
High Income NES	Denmark	DNK	1994	5,211,000	3,314	0.96	4.33	0
High Income NES	Denmark	DNK	1995	5,233,000	3,395	0.96	3.64	0
High Income NES	Denmark	DNK	1996	5,254,000	3,289	0.96	3.63	0
High Income NES	Denmark	DNK	1997	5,277,000	3,361	0.95	3.51	0
High Income NES	Denmark	DNK	1998	5,299,000	3,394	0.95	3.52	0
High Income NES	Denmark	DNK	1999	5,319,000	3,328	0.97	2.14	0
High Income NES	Denmark	DNK	2000	5,338,000	3,311	0.97	2.54	0
High Income NES	Denmark	DNK	2001	5,355,000	3,330	0.97	2.04	0
High Income NES	Denmark	DNK	2002	5,369,000	3,360	0.97	2.10	0
High Income NES	Denmark	DNK	2003	5,383,000	3,337	0.96	2.94	0
High Income NES	Denmark	DNK	2004	5,399,000	3,376	0.96	2.39	0
High Income NES	Denmark	DNK	2005	5,418,000	3,402	0.97	2.02	0
High Income NES	Denmark	DNK	2006	5,441,000	3,404	0.97	1.77	0
High Income NES	Denmark	DNK	2007	5,468,000	3,430	0.96	2.64	0
High Income NES	Denmark	DNK	2008	5,496,000	3,327	0.98	2.12	0
High Income NES	Denmark	DNK	2009	5,524,000	3,346	0.97	2.07	0
High Income NES	Denmark	DNK	2010	5,551,000	3,400	0.97	1.65	0
High Income NES	Denmark	DNK	2011	5,575,000	3,358	0.98	1.94	1
High Income NES	Denmark	DNK	2011	5,575,000	3,358	0.98	1.95	0
Latin America	Dominican Republic	DOM	1961	3,425,000	1,713	0.96	28.34	0
Latin America	Dominican Republic	DOM	1962	3,540,000	1,846	0.96	23.74	0
Latin America	Dominican Republic	DOM	1963	3,658,000	1,851	0.96	24.78	0
Latin America	Dominican Republic	DOM	1964	3,778,000	1,857	0.97	21.70	0
Latin America	Dominican Republic	DOM	1965	3,900,000	1,790	0.96	26.01	0
Latin America	Dominican Republic	DOM	1966	4,022,000	1,907	0.97	21.22	0
Latin America	Dominican Republic	DOM	1967	4,146,000	1,870	0.97	24.25	0
Latin America	Dominican Republic	DOM	1968	4,271,000	1,928	0.96	23.62	0
Latin America	Dominican Republic	DOM	1969	4,397,000	1,977	0.96	20.71	0
Latin America	Dominican Republic	DOM	1970	4,524,000	1,955	0.96	22.22	0
Latin America	Dominican Republic	DOM	1971	4,652,000	1,987	0.96	21.05	0
Latin America	Dominican Republic	DOM	1972	4,780,000	2,015	0.96	21.54	0
Latin America	Dominican Republic	DOM	1973	4,909,000	2,078	0.96	18.87	0
Latin America	Dominican Republic	DOM	1974	5,039,000	2,117	0.94	20.77	0
Latin America	Dominican Republic	DOM	1975	5,169,000	2,079	0.94	22.48	0
Latin America	Dominican Republic	DOM	1976	5,299,000	2,092	0.94	23.85	0
Latin America	Dominican Republic	DOM	1977	5,429,000	2,168	0.92	22.63	0
Latin America	Dominican Republic	DOM	1978	5,559,000	2,140	0.91	25.62	0
Latin America	Dominican Republic	DOM	1979	5,692,000	2,171	0.92	23.08	0
Latin America	Dominican Republic	DOM	1980	5,826,000	2,260	0.92	20.00	0
Latin America	Dominican Republic	DOM	1981	5,962,000	2,227	0.91	23.22	0
Latin America	Dominican Republic	DOM	1982	6,100,000	2,203	0.90	26.75	0
Latin America	Dominican Republic	DOM	1983	6,240,000	2,218	0.90	25.29	0
Latin America	Dominican Republic	DOM	1984	6,382,000	2,272	0.89	25.83	0
Latin America	Dominican Republic	DOM	1985	6,524,000	2,365	0.87	27.00	0
Latin America	Dominican Republic	DOM	1986	6,666,000	2,367	0.86	28.59	0
Latin America	Dominican Republic	DOM	1987	6,810,000	2,297	0.88	26.82	0
Latin America	Dominican Republic	DOM	1988	6,954,000	2,230	0.89	26.47	0
Latin America	Dominican Republic	DOM	1989	7,099,000	2,272	0.89	26.08	0
Latin America	Dominican Republic	DOM	1990	7,245,000	2,065	0.87	40.00	0
[truncated: 5,988 more rows]
